# Supplementary material for: Prediction of Metabolic Flux Distribution from Gene Expression Data Based on the Flux Minimization Principle
Source: PLoS One. 2014 Nov 14;9(11):e112524. doi: 10.1371/journal.pone.0112524 (PMC4232356; doi:10.1371/journal.pone.0112524)
Supplement: Data Set S1 — Matlab scripts. Provides numeric codes for running E-Fmin and other algorithms to predict flux distributions from given gene expression profiles. At the end of the simulation, the code calculates correlation coefficients (ρ) together with P values and coefficients of determination (R 2) as performance measures for comparison. (ZIP) [file pone.0112524.s005.zip]

Archive with 13 entries (13 files):
- main.m
- README.txt
- task1a_AandB.m
- task1b_AorB_max.m
- task1c_AorB_sum.m
- task1_setProblem.m
- task2a_efmin.m
- task2b_lee.m
- task2c_imat.m
- task2d_gimme.m
- task2_predictFlux.m
- task3a_selectFlux.m
- task3_reportResults.m
