# Supplementary material for: Prediction of Metabolic Flux Distribution from Gene Expression Data Based on the Flux Minimization Principle
Source: PLoS One. 2014 Nov 14;9(11):e112524. doi: 10.1371/journal.pone.0112524 (PMC4232356; doi:10.1371/journal.pone.0112524)
Supplement: Data Set S1 — Matlab scripts. Provides numeric codes for running E-Fmin and other algorithms to predict flux distributions from given gene expression profiles. At the end of the simulation, the code calculates correlation coefficients (ρ) together with P values and coefficients of determination (R 2) as performance measures for comparison. (ZIP) [file pone.0112524.s005.zip › main.m]

function main()

% Select the problem number (iProblem) 

iProblem = 11;

% iProblem 
% -------------------------------------------------------------------------
% S. cerevisiae (data source: Lee et al., BMC Syst Biol 6:73, 2012)
%   11: glucose uptake = 16.5 mmol/(gDW.h)(75% maximal biomass level)
% 	12: glucose uptake = 11.0 mmol/(gDW.h)(85% maximal biomass level)
% -------------------------------------------------------------------------
% E. coli (data source: Ishii et al., Science 316:593-597, 2007)
%   21 to 25: wild-type strain
%       21: D = 0.1 (1/h) (GR01)
%       22: D = 0.2 (1/h) (RF)
%       23: D = 0.4 (1/h) (GR02)
%       24: D = 0.5 (1/h) (GR03)
%       25: D = 0.7 (1/h) (GR04)
%   31 to 54: knock-out mutatants, D = 0.2 (1/h), KO01 to KO24
%       31: del galM (K001)
%       32: del glk (K002)
%       33: del pgm (K003)
%       34: del pgi (K004)
%       35: del pfkA (K005)
%       36: del pfkB (K006)
%       37: del fbp (K007)
%       38: del fbaB (K008)
%       39: del gapC (K009)
%       40: del gpmA (K010)
%       41: del gpmB (K011)
%       42: del pykA (K012)
%       43: del pykF (K013)
%       44: del ppsA (K014)
%       45: del zwf (K015)
%       46: del pgl (K016)
%       47: del gnd (K017)
%       48: del rpe (K018)
%       49: del rpiA (K019)
%       50: del rpiB (K020)
%       51: del tktA (K021)
%       52: del tktB (K022)
%       53: del talA (K023)
%       54: del talB (K024)
% -------------------------------------------------------------------------

% problem setting
[model,RXDefmin,RXDgimme,RXDlee,RXDeflux,RXDimat,fluxdata_file,...
    fluxlist2retrieve_file,uptakeFlux,iUptake,rxnName2scaleRXD,...
    rxnName2scaleFluxes,flux2scale] = task1_setProblem(iProblem);

% simulation
[v_efmin,v_gimme,v_lee,v_fba,v_fba2,v_eflux,v_imat] = ...
    task2_predictFlux(model,RXDefmin,RXDgimme,RXDlee,RXDeflux,RXDimat,...
    iUptake,rxnName2scaleRXD,rxnName2scaleFluxes);

% post-processing
task3_reportResults(model,fluxdata_file,fluxlist2retrieve_file,...
    rxnName2scaleFluxes,flux2scale,iProblem,v_efmin,v_gimme,v_lee,...
    v_fba,v_fba2,v_eflux,v_imat,uptakeFlux,iUptake)
