# Supplementary material for: Prediction of Metabolic Flux Distribution from Gene Expression Data Based on the Flux Minimization Principle
Source: PLoS One. 2014 Nov 14;9(11):e112524. doi: 10.1371/journal.pone.0112524 (PMC4232356; doi:10.1371/journal.pone.0112524)
Supplement: Data Set S1 — Matlab scripts. Provides numeric codes for running E-Fmin and other algorithms to predict flux distributions from given gene expression profiles. At the end of the simulation, the code calculates correlation coefficients (ρ) together with P values and coefficients of determination (R 2) as performance measures for comparison. (ZIP) [file pone.0112524.s005.zip › README.txt]

Expression Data-guided Flux Minimization: A Framework for the Prediction of Flux Distribution from Absolute Gene Expression Data

Hyun-Seob Song, Jaques Reifman, and Anders Wallqvist 

DoD Biotechnology High Performance Computing Software Applications Institute, Telemedicine and Advance Technology Research Center, U.S. Army Medical Research and Materiel Command, Ft. Detrick, MD 21702, USA


The Supplementary Datasets
--------------------------

1. Matlab scripts (Dataset S1):

   - main.m (the main function that calls five different algorithms that convert absolute gene expression data into flux distribution: E-Fmin, FBA (biomass maximization followed by flux minimization), E-Flux, the algorithm by Lee et al., and iMAT.


   - task1_setProblem.m (to set datafiles to read and map expression data onto reactions) and the following sub-function files:
     task1a_AandB.m (to take minimum for 'A AND B' rule)
     task1b_AorB_max.m (to take maximum for 'A OR B' rule)
     task1c_AorB_sum.m (to take summation for 'A OR B' rule)

   - task2_predictFlux.m  (to perform simulations for flux prediction) and the following associated sub-function files:
     task2a_efmin.m (to perform E-Fmin algorithm)
     task2b_lee.m (to perform the algorithm by Lee et al.)
     task2c_imat.m (to perform iMAT)
     task2d_gimme.m (to perform GIMME)

   - task3_reportResults.m" (to display the results) and the following associated sub-function file:
     task3a_selectFlux.m (to take flux selects to compare with experimental data)

2. Network model and data files used for simulations of E. coli metabolism (Dataset S2):
   - Ecoli_iAF1260.mat (Genome-scale network model for E. coli metabolism) 
   - Ishii_RF_0p2_genedata.txt (gene expression data for the reference condition of E. coli) 
   - Ishii_GRxx_xxx_genedata.txt (gene expression data for wild-type E. coli) 
   - Ishii_KRxx_xxx_genedata.txt (gene expression data for mutated E. coli) 
   - Ishii_RF_0p2_fluxdata.txt (flux data for the reference condition of E. coli) 
   - Ishii_GRxx_xxx_fluxdata.txt (flux data for wild-type E. coli) 
   - Ishii_KOxx_xxx_fluxdata.txt (flux data for mutated E. coli) 
   - Ishii_fluxname_model.txt (names of experimentally measured fluxes by Ishii et al.) 


3. Network model and data files used for simulations of S. cerevisiae metabolism (Dataset S3):
   - yeast_5.21_MCISB.mat (Genome-scale network model for S. cerevisiae metabolism)
   - Lee_xx_genedata.txt (gene expression data for S. cerevisiae)
   - Lee_xx_fluxdata.txt (flux data for S. cerevisiae)
   - Lee_fluxname_model.txt (names of experimentally measured fluxes by Lee et al.)


Usage notes
-----------

Implentation of the MATLAB scripts requires the installation of the COBRA package, together with LP and MILP solvers, in addition to MATLAB. The algorithms were tested only in MATLAB2012a. To run the codes,  

1. Unzip and locate all files under the same folder

2. Run MATLAB 

3. Open "main.m"

4. Select the problem number as guided therein 

5. Run "main.m" to perform the following three tasks:
	- Task 1: set problem 
	- Task 2: perform simulations
	- Task 3: Report results 


Disclaimer
----------

The supplemented script codes and other related files are provided "as is" 
and "with all faults." We, the authors of the related manuscript, make no 
representations or warranties of any kind concerning the safety, 
suitability, lack of viruses, inaccuracies, typographical errors, or other 
harmful components of the supplemented files. There are inherent dangers in
the use of any software, and you are solely responsible for determining 
whether the supplemented files are compatible with your equipment and other
software installed on your equipment. You are also solely responsible for 
the protection of your equipment and backup of your data, and we will not 
be liable for any damages you may suffer in connection with using, 
modifying, or distributing the supplemented files.
