# Supplementary material for: Prediction of Metabolic Flux Distribution from Gene Expression Data Based on the Flux Minimization Principle
Source: PLoS One. 2014 Nov 14;9(11):e112524. doi: 10.1371/journal.pone.0112524 (PMC4232356; doi:10.1371/journal.pone.0112524)
Supplement: Data Set S1 — Matlab scripts. Provides numeric codes for running E-Fmin and other algorithms to predict flux distributions from given gene expression profiles. At the end of the simulation, the code calculates correlation coefficients (ρ) together with P values and coefficients of determination (R 2) as performance measures for comparison. (ZIP) [file pone.0112524.s005.zip › task1b_AorB_max.m]

function str = task1b_AorB_max(str1,str2) %#ok<DEFNU>

ApmB = '([0-9\.])+�([0-9\.]+)';
match_expr      = ApmB;
m1              = eval(regexprep(str1,match_expr,'$1'));
s1              = eval(regexprep(str1,match_expr,'$2'));
m2              = eval(regexprep(str2,match_expr,'$1'));
s2              = eval(regexprep(str2,match_expr,'$2'));

[m,j] = max([m1,m2]);

if j == 1
    s = s1;
else
    s = s2;
end

str = [num2str(m),'�',num2str(s)];
