# Supplementary material for: Prediction of Metabolic Flux Distribution from Gene Expression Data Based on the Flux Minimization Principle
Source: PLoS One. 2014 Nov 14;9(11):e112524. doi: 10.1371/journal.pone.0112524 (PMC4232356; doi:10.1371/journal.pone.0112524)
Supplement: Data Set S1 — Matlab scripts. Provides numeric codes for running E-Fmin and other algorithms to predict flux distributions from given gene expression profiles. At the end of the simulation, the code calculates correlation coefficients (ρ) together with P values and coefficients of determination (R 2) as performance measures for comparison. (ZIP) [file pone.0112524.s005.zip › task1_setProblem.m]

function [model,RXDefmin,RXDgimme,RXDlee,RXDeflux,RXDimat,fluxdata_file,...
    fluxlist2retrieve_file,uptakeFlux,iUptake,rxnName2scaleRXD,...
    rxnName2scaleFluxes,flux2scale] = task1_setProblem(iProblem)

% read data

switch iProblem
    
    case {11,12}
        
        % network (mat file)
        modelName = 'yeast_5.21_MCISB';
        % uptake flux name
        uptakeFluxName = 'r_1714'; % D-glucose exchange
        % reactoin name to scale RXD
        rxnName2scaleRXD = 'r_1166'; % glucose transport 
        % settings for postprocessing
        fluxlist2retrieve_file = 'Lee_fluxname_model.txt';
        rxnName2scaleFluxes = uptakeFluxName;
        
        % datafiles
        if iProblem == 11
            genedata_file = 'Lee_75_genedata.txt';
            fluxdata_file = 'Lee_75_fluxdata.txt';
            uptakeFlux = 16.5;
        elseif iProblem == 12
            genedata_file = 'Lee_85_genedata.txt';
            fluxdata_file = 'Lee_85_fluxdata.txt';
            uptakeFlux = 11;
        end
        
        flux2scale = uptakeFlux;        
        load([modelName,'.mat'])
        
    case {21,22,23,24,25, ...
            31,32,33,34,35,36,37,38,39,...
            40,41,42,43,44,45,46,47,48,49,...
            50,51,52,53,54 ...
            }

        % network (mat file)
        modelName = 'Ecoli_iAF1260';
        % uptake flux name
        uptakeFluxName = 'EX_glc(e)'; % D-glucose exchange
        % reactoin name to scale RXD
        rxnName2scaleRXD   = 'GLCptspp'; % D-glucose transport via PEP:Pyr PTS (periplasm)
        % settings for postprocessing
        fluxlist2retrieve_file = 'Ishii_fluxname_model.txt';
        rxnName2scaleFluxes = uptakeFluxName; 
        
        % datafiles
        if iProblem == 21 % GR01, D = 0.1
            genedata_file = 'Ishii_GR01_0p1_genedata.txt';
            fluxdata_file = 'Ishii_GR01_0p1_fluxdata.txt';
        elseif iProblem == 22  % RF, D = 0.2 (reference)
            genedata_file = 'Ishii_RF_0p2_genedata.txt';
            fluxdata_file = 'Ishii_RF_0p2_fluxdata.txt';
        elseif iProblem == 23 % GR02, D = 0.4
            genedata_file = 'Ishii_GR02_0p4_genedata.txt';
            fluxdata_file = 'Ishii_GR02_0p4_fluxdata.txt';
        elseif iProblem == 24 % GR03, D = 0.5
            genedata_file = 'Ishii_GR03_0p5_genedata.txt';
            fluxdata_file = 'Ishii_GR03_0p5_fluxdata.txt';
        elseif iProblem == 25 % GR04, D = 0.5
            genedata_file = 'Ishii_GR04_0p7_genedata.txt';
            fluxdata_file = 'Ishii_GR04_0p7_fluxdata.txt';
        %--------------------------------------------------
        elseif iProblem == 31 % KO, galM
            genedata_file = 'Ishii_KO01_galM_genedata.txt';
            fluxdata_file = 'Ishii_KO01_galM_fluxdata.txt';
        elseif iProblem == 32 % KO, glk
            genedata_file = 'Ishii_KO02_glk_genedata.txt';
            fluxdata_file = 'Ishii_KO02_glk_fluxdata.txt';
        elseif iProblem == 33 % KO, pgm
            genedata_file = 'Ishii_KO03_pgm_genedata.txt';
            fluxdata_file = 'Ishii_KO03_pgm_fluxdata.txt';
        elseif iProblem == 34 % KO, pgi
            genedata_file = 'Ishii_KO04_pgi_genedata.txt';
            fluxdata_file = 'Ishii_KO04_pgi_fluxdata.txt';
        elseif iProblem == 35 % KO, pfkA
            genedata_file = 'Ishii_KO05_pfkA_genedata.txt';
            fluxdata_file = 'Ishii_KO05_pfkA_fluxdata.txt';
        elseif iProblem == 36 % KO, pfkB
            genedata_file = 'Ishii_KO06_pfkB_genedata.txt';
            fluxdata_file = 'Ishii_KO06_pfkB_fluxdata.txt';
        elseif iProblem == 37 % KO, fbp
            genedata_file = 'Ishii_KO07_fbp_genedata.txt';
            fluxdata_file = 'Ishii_KO07_fbp_fluxdata.txt';
        elseif iProblem == 38 % KO, fbaB
            genedata_file = 'Ishii_KO08_fbaB_genedata.txt';
            fluxdata_file = 'Ishii_KO08_fbaB_fluxdata.txt';
        elseif iProblem == 39 % KO, gapC
            genedata_file = 'Ishii_KO09_gapC_genedata.txt';
            fluxdata_file = 'Ishii_KO09_gapC_fluxdata.txt';
        elseif iProblem == 40 % KO, gpmA
            genedata_file = 'Ishii_KO10_gpmA_genedata.txt';
            fluxdata_file = 'Ishii_KO10_gpmA_fluxdata.txt';
        elseif iProblem == 41 % KO, gpmB
            genedata_file = 'Ishii_KO11_gpmB_genedata.txt';
            fluxdata_file = 'Ishii_KO11_gpmB_fluxdata.txt';
        elseif iProblem == 42 % KO, pykA
            genedata_file = 'Ishii_KO12_pykA_genedata.txt';
            fluxdata_file = 'Ishii_KO12_pykA_fluxdata.txt';
        elseif iProblem == 43 % KO, pykF
            genedata_file = 'Ishii_KO13_pykF_genedata.txt';
            fluxdata_file = 'Ishii_KO13_pykF_fluxdata.txt';
        elseif iProblem == 44 % KO, ppsA
            genedata_file = 'Ishii_KO14_ppsA_genedata.txt';
            fluxdata_file = 'Ishii_KO14_ppsA_fluxdata.txt';
        elseif iProblem == 45 % KO, zwf
            genedata_file = 'Ishii_KO15_zwf_genedata.txt';
            fluxdata_file = 'Ishii_KO15_zwf_fluxdata.txt';
        elseif iProblem == 46 % KO, pgl
            genedata_file = 'Ishii_KO16_pgl_genedata.txt';
            fluxdata_file = 'Ishii_KO16_pgl_fluxdata.txt';
        elseif iProblem == 47 % KO, gnd
            genedata_file = 'Ishii_KO17_gnd_genedata.txt';
            fluxdata_file = 'Ishii_KO17_gnd_fluxdata.txt';
        elseif iProblem == 48 % KO, rpe
            genedata_file = 'Ishii_KO18_rpe_genedata.txt';
            fluxdata_file = 'Ishii_KO18_rpe_fluxdata.txt';
        elseif iProblem == 49 % KO, rpiA
            genedata_file = 'Ishii_KO19_rpiA_genedata.txt';
            fluxdata_file = 'Ishii_KO19_rpiA_fluxdata.txt';
        elseif iProblem == 50 % KO, rpiB
            genedata_file = 'Ishii_KO20_rpiB_genedata.txt';
            fluxdata_file = 'Ishii_KO20_rpiB_fluxdata.txt';
        elseif iProblem == 51 % KO, tktA
            genedata_file = 'Ishii_KO21_tktA_genedata.txt';
            fluxdata_file = 'Ishii_KO21_tktA_fluxdata.txt';
        elseif iProblem == 52 % KO, tktB
            genedata_file = 'Ishii_KO22_tktB_genedata.txt';
            fluxdata_file = 'Ishii_KO22_tktB_fluxdata.txt';
        elseif iProblem == 53 % KO, talA
            genedata_file = 'Ishii_KO23_talA_genedata.txt';
            fluxdata_file = 'Ishii_KO23_talA_fluxdata.txt';
        elseif iProblem == 54 % KO, talB
            genedata_file = 'Ishii_KO24_talB_genedata.txt';
            fluxdata_file = 'Ishii_KO24_talB_fluxdata.txt';            
        end 
        
        uptakeFlux = 100; 
        flux2scale = uptakeFlux;        
        load([modelName,'.mat'])
        
end

% find uptake flux
iUptake = find(strcmp(uptakeFluxName,model.rxns));

% load transcriptomic data
genedata = importdata(genedata_file);
genename = genedata.textdata(:,1);
genename(1) = [];
GXD_ave	= genedata.data(:,1);

if size(genedata.data,2)==2
    GXD_sd = genedata.data(:,2);
else
    GXD_sd = zeros(size(genedata.data,1),1);
end

%% map GXD (gene expression data) to RXD (reaction expression data)
% The following functions and m-files were taken from Lee et al. and 
% modiifed by Hyun-Seob Song 
%   'convertGXD2RXD' 
%   'addGeneData'
%   'task1a_AandB.m'
%   'task1b_AorB_max.m'
%   'task1c_AorB_sum.m'

disp('Mapping gene expressions onto reactions ...')

% 'A or B' -> max(A,B) 
    [RXDmax_ave,RXDmax_sd] = convertGXD2RXD(model,genename,GXD_ave,GXD_sd,'max');
    % sds 0 -> small
    if max(RXDmax_sd) ~= 0    
        RXDmax_sd(RXDmax_sd == 0) = min(RXDmax_sd(RXDmax_sd>0))/2;
    end
    % scale gene expression data (by rxnName2scaleRXD)
    iRXDref = find(strcmp(rxnName2scaleRXD,model.rxns));
    RXDmax_sd = RXDmax_sd/RXDmax_ave(iRXDref);
    RXDmax_ave = RXDmax_ave/RXDmax_ave(iRXDref);

% 'A or B' -> sum(A,B) 
    [RXDsum_ave,RXDsum_sd] = convertGXD2RXD(model,genename,GXD_ave,GXD_sd,'sum');
    % sds 0 -> small
    if max(RXDsum_sd) ~= 0
        RXDsum_sd(RXDsum_sd == 0) = min(RXDsum_sd(RXDsum_sd>0))/2;
    end
    % scale gene expression data (by rxnName2scaleRXD)
    iRXDref = find(strcmp(rxnName2scaleRXD,model.rxns));
    RXDsum_sd = RXDsum_sd/RXDsum_ave(iRXDref);
    RXDsum_ave = RXDsum_ave/RXDsum_ave(iRXDref);

disp('... done')
disp(' ')

RXDefmin.ave = RXDmax_ave; RXDefmin.sd = RXDmax_sd;
RXDgimme.ave = RXDmax_ave; RXDgimme.sd = RXDmax_sd;
RXDlee.ave = RXDsum_ave; RXDlee.sd = RXDsum_sd;
RXDeflux.ave = RXDsum_ave; RXDeflux.sd = RXDsum_sd;
RXDimat.ave = RXDmax_ave; RXDimat.sd = RXDmax_sd;


%--------------------------------------------------------------------------
function [r,r_sd] = convertGXD2RXD(m,g,t,t_sd,AorB_rule)
% kieran: 16 sep 11

r       = zeros(size(m.rxns));
r_sd    = zeros(size(m.rxns));

for k = 1:length(g)
    g{k} = strrep(g{k},'-','_');
end

for k = 1:length(m.rxns)
    
    ga = m.grRules{k};
    ga = strrep(ga,'-','_');
	ga = strrep(ga, '  ', ' ');
    ga = strrep(ga, '( ', '(');
    ga = strrep(ga, ' )', ')');
    ga = strrep(ga,'.','_');

    w = regexp(ga,'\<\w*\>','match'); 
    w = setdiff(w,{'and','or','AND','OR'});
    
    for kk = 1:length(w)
        
		j = find(strcmp(w{kk},g));
        if isempty(j) 
            n = 0; 
            if max(t_sd)==0
                n_sd = 0; 
            else
                n_sd = min(t_sd(t_sd>0))/2; 
            end
        else
            n = t(j);
            n_sd = t_sd(j);
            if length(n) >= 2 % if multiple values exist, take average 
                n = mean(n); 
                n_sd = norm(n_sd,2)/length(n_sd);
            end
        end
        %-------------------------
        if n <= 1.e-6, n = 0; end; 
        ga = regexprep(ga,['\<',w{kk},'\>'],[num2str(n),'�',num2str(n_sd)]);
    end
    
    [n,n_sd] = addGeneData(ga,AorB_rule);
    r(k) = n;
    r_sd(k) = n_sd;
    
end

%--------------------------------------------------------------------------

function [n,n_sd] = addGeneData(g,AorB_rule)

% kieran: 22 july 11

n = nan;
n_sd = nan;

ApmB = '[0-9\.]+�[0-9\.]+';

sizeG = size(g,2); 
if sizeG >= 25000
    disp('grRule is too long...')
end

if ~isempty(g)
    
    while isnan(n)
        
        try 
            
            match_expr      = '([0-9\.])+�([0-9\.]+)';
            g_av            = regexprep(g,match_expr,'$1');
            g_sd            = regexprep(g,match_expr,'$2');
            n               = eval(g_av);
            n_sd            = eval(g_sd);
            
        catch %#ok<CTCH>
            
            % replace brackets
            match_expr      = ['\((',ApmB,')\)'];
            replace_expr    = '$1';
            g = regexprep(g,match_expr,replace_expr);
           
            % replace 'and'
            match_expr      = ['(',ApmB,') and (',ApmB,')'];
            replace_expr    = '${task1a_AandB($1,$2)}';
            g = regexprep(g,match_expr,replace_expr,'once');
            
            % replace 'AND' 
            match_expr      = ['(',ApmB,') AND (',ApmB,')'];
            replace_expr    = '${task1a_AandB($1,$2)}';
            g = regexprep(g,match_expr,replace_expr,'once');
            
            % replace 'or'
            match_expr      = ['(',ApmB,') or (',ApmB,')'];

            switch AorB_rule
                case 'max' % take max 
                    replace_expr    = '${task1b_AorB_max($1,$2)}';
                case 'sum' % take sum 
                    replace_expr    = '${task1c_AorB_sum($1,$2)}';
            end
            
            g = regexprep(g,match_expr,replace_expr,'once');

            % replace 'OR' 
            match_expr      = ['(',ApmB,') OR (',ApmB,')'];

            switch AorB_rule
                case 'max' % take max 
                    replace_expr    = '${task1b_AorB_max($1,$2)}';
                case 'sum' % take sum 
                    replace_expr    = '${task1c_AorB_sum($1,$2)}';
            end
            
            g = regexprep(g,match_expr,replace_expr,'once');
        end
    end
end
