# Supplementary material for: Prediction of Metabolic Flux Distribution from Gene Expression Data Based on the Flux Minimization Principle
Source: PLoS One. 2014 Nov 14;9(11):e112524. doi: 10.1371/journal.pone.0112524 (PMC4232356; doi:10.1371/journal.pone.0112524)
Supplement: Data Set S1 — Matlab scripts. Provides numeric codes for running E-Fmin and other algorithms to predict flux distributions from given gene expression profiles. At the end of the simulation, the code calculates correlation coefficients (ρ) together with P values and coefficients of determination (R 2) as performance measures for comparison. (ZIP) [file pone.0112524.s005.zip › task2b_lee.m]

function v_sol = task2b_lee(model,RXD,RXD_sd)

% kieran: 21 sep 11

rev = false(size(model.rxns));

nR_old = 0;

v_sol = zeros(size(model.rxns));

while sum(~model.rev) > nR_old
    
    nR_old = sum(~model.rev);
    
    % 1. fit to data
    
    N = model.S;    
    L = model.lb;
    U = model.ub;
    f = zeros(size(model.rxns))';
    b = zeros(size(model.mets));
    
    for k = 1:length(model.rxns)
        d = RXD(k);
        s = RXD_sd(k);
        
        if ~model.rev(k) && ~isnan(d) && s>0
            [s1,s2] = size(N);
            N(s1+1,k) = 1; N(s1+1,s2+1) = -1; N(s1+1,s2+2) = 1;
            L(s2+1) = 0; L(s2+2) = 0;
            U(s2+1) = inf; U(s2+2) = inf;
            b(s1+1) = d;
            f(s2+1) = - 1/s;
            f(s2+2) = - 1/s;
        end
    end
%     size(RXD)
%     size(f')
%     RXD
%     f'
%     pause
    
    [v,fOpt,conv] = easyLP(f,N,b,L,U);
    
    % --------------
    obj = abs(fOpt);
    % --------------
    
    if conv
        v_sol = v(1:length(model.rxns));
        for k = 1:length(model.rxns)
            if rev(k), v_sol(k) = - v_sol(k); end
        end
        
        % -----------------------------------------------------------------
        % 2. run FVA

        N = [N; f]; %#ok<AGROW>
        b = [b(:); fOpt];

        for k = 1:length(model.rxns)
            if model.rev(k)

                f = zeros(size(L));
                f(k) = -1;

                [~,fOpt,conv] = easyLP(f,N,b,L,U);

                if conv && (-fOpt >= 0) % irreversibly forward

                    model.lb(k) = max(model.lb(k),0);
                    model.rev(k) = 0;

                else
                    f(k) = 1;
                    [~,fOpt,conv] = easyLP(f,N,b,L,U);

                    if conv && abs(fOpt)<=0 % irreversibly backward

                        model.S(:,k) = - model.S(:,k);

                        model.ub(k) = - model.ub(k);
                        model.lb(k) = - model.lb(k);

                        ub = model.ub(k);
                        model.ub(k) = model.lb(k);
                        model.lb(k) = ub;

                        model.lb(k) = max(model.lb(k),0);
                        model.rev(k) = 0;

                        rev(k) = ~rev(k);

                    end
                end
            end
        end
        % -----------------------------------------------------------------
    end
end

%--------------------------------------------------------------------------
function [v,fOpt,conv] = easyLP(f,a,b,vlb,vub)
%
%easyLP
%
% solves the linear programming problem: 
%   max f'x subject to 
%   a x = b
%   vlb <= x <= vub.
%
% Usage: [v,fOpt,conv] = easyLP(f,a,b,vlb,vub)
%
%   f           objective coefficient vector
%   a           LHS matrix
%   b           RHS vector
%   vlb         lower bound
%   vub         upper bound
%
%   v           solution vector
%   fOpt        objective value
%   conv        convergence of algorithm [0/1]
%
% the function is a wrapper for on the "solveCobraLP" script provided with
% the COBRA (COnstraint-Based Reconstruction and Analysis) toolbox 
% http://opencobra.s.net/
%
% kieran, 20 april 2010

% matlab can crash if inputs nan
if any(isnan(f))||any(any(isnan(a)))||any(isnan(b))...
        ||any(isnan(vlb))||any(isnan(vub))  
    error('nan inputs not allowed');
end

% initialize
v = zeros(size(vlb));
v = v(:);
f = full(f(:));
vlb = vlb(:);
vub = vub(:);

% remove any tight contstraints as some solvers require volume > 0
j1 = (vlb ~= vub); 
j2 = (vlb == vub);
v(j2) = vlb(j2);
b = b(:) - a*v;
a(:,j2) = []; 
vlb(j2) = []; 
vub(j2) = [];
f0 = f;
f(j2) = [];
fOpt = nan;

[solution.full,fOpt,conv] = cplexlp(-f,[],[],a,b,vlb,vub);
 
if conv
    v0 = solution.full;
    v(j1) = v0;
    fOpt = f0'*v;
end
