# Supplementary material for: Prediction of Metabolic Flux Distribution from Gene Expression Data Based on the Flux Minimization Principle
Source: PLoS One. 2014 Nov 14;9(11):e112524. doi: 10.1371/journal.pone.0112524 (PMC4232356; doi:10.1371/journal.pone.0112524)
Supplement: Data Set S1 — Matlab scripts. Provides numeric codes for running E-Fmin and other algorithms to predict flux distributions from given gene expression profiles. At the end of the simulation, the code calculates correlation coefficients (ρ) together with P values and coefficients of determination (R 2) as performance measures for comparison. (ZIP) [file pone.0112524.s005.zip › task2c_imat.m]

function v_sol = task2c_imat(model,RXD)

% cutoffs at lower and upper quantiles
ExpressedRxns = model.rxns(RXD >= quantile(RXD(~isnan(RXD)),0.75));
UnExpressedRxns = model.rxns(RXD <= quantile(RXD(~isnan(RXD)),0.25));

% below copied from createTissueSpecificModel.m, part of the Cobra toolbox
% http://opencobra.sf.net/

RHindex = findRxnIDs(model,ExpressedRxns);
RLindex = findRxnIDs(model,UnExpressedRxns);

S = model.S;
lb = model.lb;
ub = model.ub;
eps = 1;

% Creating A matrix
A = sparse(size(S,1)+2*length(RHindex)+2*length(RLindex),size(S,2)+2*length(RHindex)+length(RLindex));
[m,n,s] = find(S);
for i = 1:length(m)
    A(m(i),n(i)) = s(i); %#ok<SPRIX>
end

for i = 1:length(RHindex)
    A(i+size(S,1),RHindex(i)) = 1; %#ok<SPRIX>
    A(i+size(S,1),i+size(S,2)) = lb(RHindex(i)) - eps; %#ok<SPRIX>
    A(i+size(S,1)+length(RHindex),RHindex(i)) = 1; %#ok<SPRIX>
    A(i+size(S,1)+length(RHindex),i+size(S,2)+length(RHindex)+length(RLindex)) = ub(RHindex(i)) + eps; %#ok<SPRIX>
end

for i = 1:length(RLindex)
    A(i+size(S,1)+2*length(RHindex),RLindex(i)) = 1; %#ok<SPRIX>
    A(i+size(S,1)+2*length(RHindex),i+size(S,2)+length(RHindex)) = lb(RLindex(i)); %#ok<SPRIX>
    A(i+size(S,1)+2*length(RHindex)+length(RLindex),RLindex(i)) = 1; %#ok<SPRIX>
    A(i+size(S,1)+2*length(RHindex)+length(RLindex),i+size(S,2)+length(RHindex)) = ub(RLindex(i)); %#ok<SPRIX>
end

% Creating csense
csense1(1:size(S,1)) = 'E';
csense2(1:length(RHindex)) = 'G';
csense3(1:length(RHindex)) = 'L';
csense4(1:length(RLindex)) = 'G';
csense5(1:length(RLindex)) = 'L';
csense = [csense1 csense2 csense3 csense4 csense5];

% Creating lb and ub
lb_y = zeros(2*length(RHindex)+length(RLindex),1);
ub_y = ones(2*length(RHindex)+length(RLindex),1);
lb = [lb;lb_y];
ub = [ub;ub_y];

% Creating c
c_v = zeros(size(S,2),1);
c_y = ones(2*length(RHindex)+length(RLindex),1);
c = [c_v;c_y];

% Creating b
b_s = zeros(size(S,1),1);
lb_rh = lb(RHindex);
ub_rh = ub(RHindex);
lb_rl = lb(RLindex);
ub_rl = ub(RLindex);
b = [b_s;lb_rh;ub_rh;lb_rl;ub_rl];

% Creating vartype
vartype1(1:size(S,2),1) = 'C';
vartype2(1:2*length(RHindex)+length(RLindex),1) = 'B';
vartype = [vartype1;vartype2];

MILPproblem.A = A;
MILPproblem.b = b;
MILPproblem.c = c;
MILPproblem.lb = lb;
MILPproblem.ub = ub;
MILPproblem.csense = csense;
MILPproblem.vartype = vartype;
MILPproblem.osense = -1;
MILPproblem.x0 = [];


%--------------------------------------------------------------------------
Aeq = A(1:length(csense1),:);
beq = b(1:length(csense1));
Aineq = A(length(csense1)+1:end,:);
bineq = b(length(csense1)+1:end);
Aineq(1:length(csense2),:) = - Aineq(1:length(csense2),:);
Aineq(length(csense2)+length(csense3)+1:length(csense2)+length(csense3)+length(csense4),:) = - Aineq(length(csense2)+length(csense3)+1:length(csense2)+length(csense3)+length(csense4),:);
bineq(1:length(csense2)) = - bineq(1:length(csense2));
bineq(length(csense2)+length(csense3)+1:length(csense2)+length(csense3)+length(csense4)) = - bineq(length(csense2)+length(csense3)+1:length(csense2)+length(csense3)+length(csense4));

sostype=[]; sosind=[]; soswt=[];% sos: Struct vector representing the SOSs
ctype = vartype'; % variable type: C=continuous, B=binary
nCont = length(ctype(ctype=='C'));
xx = cplexmilp(c,Aineq,bineq,Aeq,beq,sostype,sosind,soswt,lb,ub,ctype);
x = xx(1:nCont);
%--------------------------------------------------------------------------

for i = 1:length(x)
    if abs(x(i)) < 1e-6
        x(i,1) = 0;
    end
end

v_sol = x;
