# Supplementary material for: Prediction of Metabolic Flux Distribution from Gene Expression Data Based on the Flux Minimization Principle
Source: PLoS One. 2014 Nov 14;9(11):e112524. doi: 10.1371/journal.pone.0112524 (PMC4232356; doi:10.1371/journal.pone.0112524)
Supplement: Data Set S1 — Matlab scripts. Provides numeric codes for running E-Fmin and other algorithms to predict flux distributions from given gene expression profiles. At the end of the simulation, the code calculates correlation coefficients (ρ) together with P values and coefficients of determination (R 2) as performance measures for comparison. (ZIP) [file pone.0112524.s005.zip › task2d_gimme.m]

function v = task2d_gimme(model,RXD,cutoff)

ge = RXD.ave;
ge(isnan(ge)) = 0; % replace 'NaN' with '0'

% normalization 
ge = ge/max(ge); 

% weight functions
w = cutoff - ge;
w(w<=0) = 0;

% lower and upper bounds
ub = model.ub; lb = model.lb;

% L1 approximation via LP
nr = length(model.rxns);
Wobj = diag(w); Aobj = Wobj*eye(nr); bobj = Wobj*zeros(nr,1);
Aeq = model.S; beq = zeros(size(model.mets));
Aineq =[]; bineq = [];

[nr1,c1,Aineq1,bineq1,Aeq1,beq1,lb1,ub1] = ...
    setL1approximation(nr,Aobj,bobj,Aineq,bineq,Aeq,beq,lb,ub);
[r1,fOpt1,conv] = cplexlp(c1,Aineq1,bineq1,Aeq1,beq1,lb1,ub1);

if conv==1
    v = r1(1:nr);
else
    error('v_gimme is not converged!')
end

%--------------------------------------------------------------------------
function [nx1,c1,Aineq1,bineq1,Aeq1,beq1,lb1,ub1] = ...
    setL1approximation(nx,Aobj,bobj,Aineq,bineq,Aeq,beq,lb,ub)

nobj = length(bobj); nx1 = nx + nobj;

c1 = zeros(nx1,1); c1(nx+1:nx1) = 1;

Aineq1 = Aineq; if ~isempty(Aineq),Aineq1(:,nx+1:nx1) = 0; end
bineq1 = bineq;

Aineq1_ = [Aobj -eye(nobj); -Aobj -eye(nobj)];

bineq1_ = [bobj; -bobj];
Aineq1 = [Aineq1; Aineq1_];
bineq1 = [bineq1; bineq1_];

Aeq1 = Aeq; Aeq1(:,nx+1:nx1) = 0;
beq1 = beq;

ub1 = ub; ub1(nx+1:nx1) = max(abs([Aobj*lb-bobj, Aobj*ub-bobj]),[],2);

lb1 = lb; lb1(nx+1:nx1) = 0;
