# Supplementary material for: Prediction of Metabolic Flux Distribution from Gene Expression Data Based on the Flux Minimization Principle
Source: PLoS One. 2014 Nov 14;9(11):e112524. doi: 10.1371/journal.pone.0112524 (PMC4232356; doi:10.1371/journal.pone.0112524)
Supplement: Data Set S1 — Matlab scripts. Provides numeric codes for running E-Fmin and other algorithms to predict flux distributions from given gene expression profiles. At the end of the simulation, the code calculates correlation coefficients (ρ) together with P values and coefficients of determination (R 2) as performance measures for comparison. (ZIP) [file pone.0112524.s005.zip › task2_predictFlux.m]

function [v_efmin,v_gimme,v_lee,v_fba,v_fba2,v_eflux,v_imat] = ...
    task2_predictFlux(model,RXDefmin,RXDgimme,RXDlee,RXDeflux,RXDimat,...
    iUptake,rxnName2scaleRXD,rxnName2scaleFluxes)

iRXDref = find(strcmp(rxnName2scaleRXD,model.rxns));
iFlux2scale = find(strcmp(rxnName2scaleFluxes,model.rxns));

%% FBA (classical)
disp('FBA (without flux minimization) is in progress ...')

    % adjust rxn bounds
    model.lb0 = model.lb; model.ub0 = model.ub;
    model.lb(iUptake) = -1; 
    
    % execute FBA (biomass maximization followed by 'flux minimization')
    solution = optimizeCbModel(model,[],0);  
    v_fba = solution.x;
    v_fba = v_fba/abs(v_fba(iFlux2scale));
    fOpt_fba = solution.f;
    
    % recover rxn bounds
    model.lb = model.lb0; model.ub = model.ub0;
    
disp('... done')
disp(' ')


%% FBA (with flux minimization)
disp('FBA (with flux minimization) is in progress ...')

    % adjust rxn bounds
    model.lb0 = model.lb; model.ub0 = model.ub;
    model.lb(iUptake) = -1; 
    
    % execute FBA (biomass maximization followed by 'flux minimization')
    solution = optimizeCbModel(model,[],'one');  
    v_fba2 = solution.x;
    v_fba2 = v_fba2/abs(v_fba2(iFlux2scale));
   
    % recover rxn bounds
    model.lb = model.lb0; model.ub = model.ub0;
    
disp('... done')
disp(' ')

%% E-Flux
disp('E-Flux is in progress ...')

    % adjust rxn bounds
    model.lb0 = model.lb; model.ub0 = model.ub;
    model.lb(model.lb<=-1e-5) = -1; model.ub(model.ub>=1e-5) = 1;

    % set rxn bounds
    RXDeflux = RXDeflux.ave/max(RXDeflux.ave);
    RXDeflux(isnan(RXDeflux))=1; % fluxes with no associated GXD
    RXDeflux(abs(RXDeflux)<=1e-5)=1; % fluxes with very low level of GX

    for i = 1:length(RXDeflux)
        if model.lb(i) ~= 0
            model.lb(i) = -RXDeflux(i);
        end
        if model.ub(i) ~= 0
            model.ub(i) = RXDeflux(i);
        end
    end
    
    % execute E-Flux
    solution = optimizeCbModel(model,[],0); 
    v_eflux = solution.x;
    v_eflux = v_eflux/abs(v_eflux(iFlux2scale));
    
    % recover rxn bounds
    model.lb = model.lb0; model.ub = model.ub0;

disp('... done')
disp(' ')


%% E-Fmin
disp('E-Fmin is in progress ...')

    % force other HCRs to carry flux
    iBiom = find(model.c==1);
    iiHCR = iBiom;
    model.iiHCR = iiHCR;

    % execute E-Fmin
    v_efmin = task2a_efmin(model,RXDefmin);
    v_efmin = v_efmin/abs(v_efmin(iFlux2scale));
    
disp('... done')
disp(' ')

%% GIMME
disp('GIMME is in progress ...')

    % force other HCRs to carry flux
    iBiom = find(model.c==1);
    iiHCR = iBiom;
    model.iiHCR = iiHCR;

    % execute GIMME
    cutoff = 0.05;
    model.lb(iUptake) = -1; % adjust rxn bounds
    model.ub(iUptake) = -1; % adjust rxn bounds
    model.lb(model.c==1) = 0.9*fOpt_fba; % more than 90% of theoretical maximum
    v_gimme = task2d_gimme(model,RXDgimme,cutoff);
    v_gimme = v_gimme/abs(v_gimme(iFlux2scale));
    
    % recover rxn bounds
    model.lb = model.lb0; model.ub = model.ub0;
    
disp('... done')
disp(' ')

%% Lee
% matlab file 'task2b_lee.m' was taken from Lee et al.
disp('Lee is in progress ...')

    % reference flux
    model.lb(iRXDref) = 1; model.ub(iRXDref) = 1;

    % execute E-Fmin
    v_lee_ = task2b_lee(model,RXDlee.ave,RXDlee.sd);
    v_lee = v_lee_/abs(v_lee_(iFlux2scale));
    
    % recover rxn bounds
    model.lb = model.lb0;    model.ub = model.ub0;
    
disp('... done')
disp(' ')

%% iMAT
% matlab file 'task2c_imat.m' was taken from Lee et al.
disp('iMAT is in progress ...')

    % adjust rxn bounds
    model.lb(iUptake) = -1;
    model.ub(iUptake) = -1;

    % execuete iMAT (with a constraint on biomass production)
    model.lb(model.c==1) = 0.9*fOpt_fba; % more than 90% of theoretical maximum
    v_imat = task2c_imat(model,RXDimat.ave);
    v_imat = v_imat/abs(v_imat(iFlux2scale));
    
    % recover rxn bounds
    model.lb = model.lb0; model.ub = model.ub0;
    
disp('... done')
disp(' ')
