# Supplementary material for: Prediction of Metabolic Flux Distribution from Gene Expression Data Based on the Flux Minimization Principle
Source: PLoS One. 2014 Nov 14;9(11):e112524. doi: 10.1371/journal.pone.0112524 (PMC4232356; doi:10.1371/journal.pone.0112524)
Supplement: Data Set S1 — Matlab scripts. Provides numeric codes for running E-Fmin and other algorithms to predict flux distributions from given gene expression profiles. At the end of the simulation, the code calculates correlation coefficients (ρ) together with P values and coefficients of determination (R 2) as performance measures for comparison. (ZIP) [file pone.0112524.s005.zip › task3a_selectFlux.m]

function [fluxname,exp_data,p_efmin,p_gimme,p_lee,p_fba,p_fba2,...
    p_eflux,p_imat] = task3a_selectFlux(model,fluxdata_file,...
    fluxlist2retrieve_file,rxnName2scaleFluxes,flux2scale,iProblem,...
    v_efmin,v_gimme,v_lee,v_fba,v_fba2,v_eflux,v_imat)

fluxdata = importdata(fluxdata_file);
exp_data = fluxdata.data(:,1);
%------------------------------------
% standard deviation of flux data
if size(fluxdata.data,2)==2
    exp_data_sd = fluxdata.data(:,2);
else
    exp_data_sd = [];
end
%------------------------------------

% initialize
fluxname    = fluxdata.textdata;
fluxname0   = importdata(fluxlist2retrieve_file);
p_efmin0     = zeros(size(fluxname0,1),1);
p_gimme0     = zeros(size(fluxname0,1),1);
p_fba0      = zeros(size(fluxname0,1),1);
p_fba20      = zeros(size(fluxname0,1),1);
p_eflux0      = zeros(size(fluxname0,1),1);
p_lee0      = zeros(size(fluxname0,1),size(v_lee,2));
p_imat0     = zeros(size(fluxname0,1),size(v_imat,2));

for i = 1:size(fluxname0,1)
    ii = find(strcmp(fluxname0{i},model.rxns));
    p_efmin0(i) = flux2scale*v_efmin(ii);
    p_gimme0(i) = flux2scale*v_gimme(ii);
    p_fba0(i) = flux2scale*v_fba(ii);
    p_fba20(i) = flux2scale*v_fba2(ii);
    p_eflux0(i) = flux2scale*v_eflux(ii);
        
    for j = 1:size(v_lee,2)
        p_lee0(i,j) = flux2scale*v_lee(ii,j);
    end
    
    for j = 1:size(v_imat,2)
        p_imat0(i,j) = flux2scale*v_imat(ii,j);
    end
    
end

% ---------------------------------------
% flux matching
p_efmin = matchFlux(p_efmin0,iProblem);
p_gimme = matchFlux(p_gimme0,iProblem);
p_fba = matchFlux(p_fba0,iProblem);
p_fba2 = matchFlux(p_fba20,iProblem);
p_eflux = matchFlux(p_eflux0,iProblem);

for i = 1:size(v_lee,2)
    p_lee(:,i) = matchFlux(p_lee0(:,i),iProblem);
end
for i = 1:size(v_imat,2)
    p_imat(:,i) = matchFlux(p_imat0(:,i),iProblem);
end
% ---------------------------------------

function r = matchFlux(r0,iProblem)

switch iProblem
    
    case {11,12}
        r = r0;
        r(1) = abs(r(1)); % glucose uptake 
        
    case {21,22,23,24,25,...
            31,32,33,34,35,36,37,38,39,...
            40,41,42,43,44,45,46,47,48,49,...
            50,51,52,53,54 ...
            }

        GLCptspp = r0(1);
        PGI = r0(2);
        FBP = r0(3);
        PFK = r0(4);
        FBA = r0(5);
        TPI = r0(6);
        PGK = r0(7);
        ENO = r0(8);
        PYK = r0(9);
        PPS = r0(10);
        PDH = r0(11);
        PGL = r0(12);
        GND = r0(13);
        RPE = r0(14);
        RPI = r0(15);
        TKT1 = r0(16);
        TALA = r0(17);
        TKT2 = r0(18);
        CS = r0(19);
        ACONTb = r0(20);
        ICDHyr = r0(21);
        SUCOAS = r0(22);
        SUCDi = r0(23);
        FRD2 = r0(24);
        FUM = r0(25);
        MDH = r0(26);
        PPC = r0(27);
        PPCK = r0(28);
        ME1 = r0(29);
        ME2 = r0(30);
        ICL = r0(31);
        MALS = r0(32);
        EDA = r0(33);
        ACKr = r0(34);
        LDH_D = r0(35);
        LDH_D2 = r0(36);
        ALCD2x = r0(37);
        Ec_biomass_iAF1260_core_59p81M = r0(38);
        EX_co2_e_ = r0(39);
%         EDA = r0(40); % EDD or EDA
        
%         if ismember(iProblem,[34,46:49,51]) % missing: none
            r = [...
                GLCptspp
                PGI
                -FBP + PFK
                FBA
                TPI
                -PGK
                ENO
                PYK - PPS
                PDH
                PGL
                GND
                RPE
                -RPI
                TKT1
                TALA
                TKT2
                CS
                ACONTb
                ICDHyr
                -SUCOAS
                SUCDi - FRD2
                FUM
                MDH
                PPC - PPCK
                ME1 + ME2
                ICL
                MALS
                EDA
                -ACKr
                -LDH_D - LDH_D2
                -ALCD2x
                0.205*Ec_biomass_iAF1260_core_59p81M
                0.0709*Ec_biomass_iAF1260_core_59p81M
                0.8977*Ec_biomass_iAF1260_core_59p81M
                0.361*Ec_biomass_iAF1260_core_59p81M
                0.129*Ec_biomass_iAF1260_core_59p81M
                1.496*Ec_biomass_iAF1260_core_59p81M
                0.5191*Ec_biomass_iAF1260_core_59p81M
                2.8328*Ec_biomass_iAF1260_core_59p81M
                3.7478*Ec_biomass_iAF1260_core_59p81M
                1.7867*Ec_biomass_iAF1260_core_59p81M
                4.1182*Ec_biomass_iAF1260_core_59p81M
                EX_co2_e_
            ];

        if ismember(iProblem,[21:22,31:33,35:44,50,52:54]) % missing: EDA(28)
            r(28) = [];
        elseif ismember(iProblem,23:25) % missing: ICL(26),MALS(27),EDA(28) 
            r(26:28) = [];
        elseif iProblem == 34 % missing PGI(2)
            r(2) = [];
        elseif iProblem == 45 % missing PGL(10),EDA(28)
            r([10,28]) = [];
        elseif iProblem == 47 % missing GND(11)
            r(11) = [];
        elseif iProblem == 48 % missing RPE(12)
            r(12) = [];
        end

end
