# Supplementary material for: Prediction of Metabolic Flux Distribution from Gene Expression Data Based on the Flux Minimization Principle
Source: PLoS One. 2014 Nov 14;9(11):e112524. doi: 10.1371/journal.pone.0112524 (PMC4232356; doi:10.1371/journal.pone.0112524)
Supplement: Data Set S1 — Matlab scripts. Provides numeric codes for running E-Fmin and other algorithms to predict flux distributions from given gene expression profiles. At the end of the simulation, the code calculates correlation coefficients (ρ) together with P values and coefficients of determination (R 2) as performance measures for comparison. (ZIP) [file pone.0112524.s005.zip › task3_reportResults.m]

function task3_reportResults(model,fluxdata_file,fluxlist2retrieve_file,...
    rxnName2scaleFluxes,flux2scale,iProblem,v_efmin,v_gimme,v_lee,...
    v_fba,v_fba2,v_eflux,v_imat,uptakeFlux,iUptake)

% display formats
head_efmin = 'E-Fmin'; head_gimme = 'GIMME'; head_fba = 'FBA'; 
head_fba2 = 'FBA2'; head_eflux = 'E-Flux'; head_lee = 'Lee'; 
head_imat = 'iMAT';

format4print0 = '%25s';
for i = 1:8, format4print0 = [format4print0 ' %9s']; end
format4print0 = [format4print0 '\n'];

format4print = '%25s';
for i = 1:8, format4print = [format4print ' %9.3g']; end
format4print = [format4print '\n'];

format4print_ = '%25s %19.3g';
for i = 1:6, format4print_ = [format4print_ ' %9.3g']; end
format4print_ = [format4print_ '\n'];

%% individual fluxes
% get the selected flux values for the comparison with exp data
[fluxNames,exp_data,s_efmin,s_gimme,s_lee,s_fba,s_fba2,s_eflux,s_imat] = ...
    task3a_selectFlux(model,fluxdata_file,fluxlist2retrieve_file,...
    rxnName2scaleFluxes,flux2scale,iProblem,v_efmin,v_gimme,v_lee,...
    v_fba,v_fba2,v_eflux,v_imat);

% print column names
fprintf(format4print0,'Reaction','Exp',head_efmin,head_gimme,head_fba,...
    head_fba2,head_eflux,head_lee,head_imat);

% print flux data and predictions
for k = 1:size(fluxNames,1)
    fprintf(format4print,fluxNames{k,1},...
        exp_data(k),s_efmin(k),s_gimme(k),s_fba(k),s_fba2(k),...
        s_eflux(k),s_lee(k),s_imat(k));
end

%% uptake flux, biomass yield, and growth rate

% uptake flux
exp_data_uptake = uptakeFlux;
s_efmin_uptake = flux2scale*abs(v_efmin(iUptake));
s_gimme_uptake = flux2scale*abs(v_gimme(iUptake));
s_fba_uptake = flux2scale*abs(v_fba(iUptake));
s_fba2_uptake = flux2scale*abs(v_fba2(iUptake));
s_eflux_uptake = flux2scale*abs(v_eflux(iUptake));
s_lee_uptake = flux2scale*abs(v_lee(iUptake));
s_imat_uptake = flux2scale*abs(v_imat(iUptake));

% biomass yield
v_efmin_BM = v_efmin(model.c==1);
v_gimme_BM = v_gimme(model.c==1);
v_fba_BM = v_fba(model.c==1);
v_fba2_BM = v_fba2(model.c==1);
v_eflux_BM = v_eflux(model.c==1);
v_lee_BM = v_lee(model.c==1);
v_imat_BM = v_imat(model.c==1);

% print uptake flux, biomass yield, and growth rate
disp(' ')
fprintf(format4print,'Uptake flux',...
    exp_data_uptake,s_efmin_uptake,s_gimme_uptake,s_fba_uptake,...
    s_fba2_uptake,s_eflux_uptake,s_lee_uptake,s_imat_uptake);
fprintf(format4print_,'Biomass yield',...
    v_efmin_BM,v_gimme_BM,v_fba_BM,v_fba2_BM,v_eflux_BM,v_lee_BM,v_imat_BM)
fprintf(format4print_,'Growth rate',...
    v_efmin_BM*exp_data_uptake,v_gimme_BM*exp_data_uptake,...
    v_fba_BM*exp_data_uptake,v_fba2_BM*exp_data_uptake,...
    v_eflux_BM*exp_data_uptake,v_lee_BM*exp_data_uptake,...
    v_imat_BM*exp_data_uptake)


%% Correlation coefficient(rho), sum of squared error (SSE)

% Sum of seuqred error (SSE)
sse_ = @(f,y)(sum((y-f).^2))/norm(y);

% incorporate uptake flux into flux vector
exp_data_a = [exp_data_uptake;exp_data];
s_efmin_a=[s_efmin_uptake;s_efmin];
s_gimme_a=[s_gimme_uptake;s_gimme];
s_fba_a=[s_fba_uptake;s_fba];
s_fba2_a=[s_fba2_uptake;s_fba2];
s_eflux_a=[s_eflux_uptake;s_eflux];
s_lee_a=[s_lee_uptake;s_lee];
s_imat_a=[s_imat_uptake;s_imat];

% performance measures of e-fmin 
[R P] = corrcoef(s_efmin_a,exp_data_a);
rho_efmin_a  = R(1,2); pvalue_efmin_a = P(1,2);
sse_efmin_a = sse_(s_efmin_a,exp_data_a);

% performance measures of gimme
[R P] = corrcoef(s_gimme_a,exp_data_a);
rho_gimme_a  = R(1,2); pvalue_gimme_a = P(1,2);
sse_gimme_a = sse_(s_gimme_a,exp_data_a);

% performance measures of fba 
[R P] = corrcoef(s_fba_a,exp_data_a);
rho_fba_a  = R(1,2); pvalue_fba_a = P(1,2);
sse_fba_a = sse_(s_fba_a,exp_data_a);

% performance measures of fba2 
[R P] = corrcoef(s_fba2_a,exp_data_a);
rho_fba2_a  = R(1,2); pvalue_fba2_a = P(1,2);
sse_fba2_a = sse_(s_fba2_a,exp_data_a);

% performance measures of e-flux
[R P] = corrcoef(s_eflux_a,exp_data_a);
rho_eflux_a  = R(1,2); pvalue_eflux_a = P(1,2);
sse_eflux_a = sse_(s_eflux_a,exp_data_a);

% performance measures of lee et al.
[R P] = corrcoef(s_lee_a,exp_data_a);
rho_lee_a = R(1,2); pvalue_lee_a = P(1,2);
sse_lee_a = sse_(s_lee_a,exp_data_a);

% performance measures of imat
[R P] = corrcoef(s_imat_a(:),exp_data_a);
rho_imat_a = R(1,2); pvalue_imat_a = P(1,2);
sse_imat_a = sse_(s_imat_a,exp_data_a);

% print performance measures
disp(' ')
fprintf(format4print_,'rho',rho_efmin_a,rho_gimme_a,rho_fba_a,rho_fba2_a,...
    rho_eflux_a,rho_lee_a,rho_imat_a);
fprintf(format4print_,'p-value',pvalue_efmin_a,pvalue_gimme_a,...
    pvalue_fba_a,pvalue_fba2_a,pvalue_eflux_a,pvalue_lee_a,pvalue_imat_a);
fprintf(format4print_,'SSE',sse_efmin_a,sse_gimme_a,sse_fba_a,sse_fba2_a,...
    sse_eflux_a,sse_lee_a,sse_imat_a);
