# Supplementary material for: Prediction of Metabolic Flux Distribution from Gene Expression Data Based on the Flux Minimization Principle
Source: PLoS One. 2014 Nov 14;9(11):e112524. doi: 10.1371/journal.pone.0112524 (PMC4232356; doi:10.1371/journal.pone.0112524)
Supplement: Data Set S2 — Network model and data files used for simulations of Saccharomyces cerevisiae metabolism. Provides a zipped file containing a genome-scale metabolic network model of S. cerevisiae (Yeast 5) and two sets of gene expression and flux data for two different uptake fluxes of glucose. (ZIP) [file pone.0112524.s006.zip]

Archive with 6 entries (6 files):
- Lee_75_fluxdata.txt
- Lee_75_genedata.txt
- Lee_85_fluxdata.txt
- Lee_85_genedata.txt
- Lee_fluxname_model.txt
- yeast_5.21_MCISB.mat
