# Supplementary material for: Prediction of Metabolic Flux Distribution from Gene Expression Data Based on the Flux Minimization Principle
Source: PLoS One. 2014 Nov 14;9(11):e112524. doi: 10.1371/journal.pone.0112524 (PMC4232356; doi:10.1371/journal.pone.0112524)
Supplement: Data Set S2 — Network model and data files used for simulations of Saccharomyces cerevisiae metabolism. Provides a zipped file containing a genome-scale metabolic network model of S. cerevisiae (Yeast 5) and two sets of gene expression and flux data for two different uptake fluxes of glucose. (ZIP) [file pone.0112524.s006.zip › Lee_85_fluxdata.txt]

ethanol 13.0
carbon_dioxide 21.0
glycerol 2.17
acetate 0.239
alpha,alpha-trehalose 0.0215
(R)-lactate 0.00609
growth 0.217
