# Supplementary material for: Prediction of Metabolic Flux Distribution from Gene Expression Data Based on the Flux Minimization Principle
Source: PLoS One. 2014 Nov 14;9(11):e112524. doi: 10.1371/journal.pone.0112524 (PMC4232356; doi:10.1371/journal.pone.0112524)
Supplement: Data Set S3 — Network model and data files used for simulations of Escherichia coli metabolism. Provides a zipped file containing a genome-scale metabolic network model of E. coli (iAF1260), five sets of gene expression and flux data for the wild-type strain, and 24 sets of the same for the mutant strains. (ZIP) [file pone.0112524.s007.zip]

Archive with 60 entries (60 files):
- Ecoli_iAF1260.mat
- Ishii_fluxname_model.txt
- Ishii_GR01_0p1_fluxdata.txt
- Ishii_GR01_0p1_genedata.txt
- Ishii_GR02_0p4_fluxdata.txt
- Ishii_GR02_0p4_genedata.txt
- Ishii_GR03_0p5_fluxdata.txt
- Ishii_GR03_0p5_genedata.txt
- Ishii_GR04_0p7_fluxdata.txt
- Ishii_GR04_0p7_genedata.txt
- Ishii_KO01_galM_fluxdata.txt
- Ishii_KO01_galM_genedata.txt
- Ishii_KO02_glk_fluxdata.txt
- Ishii_KO02_glk_genedata.txt
- Ishii_KO03_pgm_fluxdata.txt
- Ishii_KO03_pgm_genedata.txt
- Ishii_KO04_pgi_fluxdata.txt
- Ishii_KO04_pgi_genedata.txt
- Ishii_KO05_pfkA_fluxdata.txt
- Ishii_KO05_pfkA_genedata.txt
- Ishii_KO06_pfkB_fluxdata.txt
- Ishii_KO06_pfkB_genedata.txt
- Ishii_KO07_fbp_fluxdata.txt
- Ishii_KO07_fbp_genedata.txt
- Ishii_KO08_fbaB_fluxdata.txt
- Ishii_KO08_fbaB_genedata.txt
- Ishii_KO09_gapC_fluxdata.txt
- Ishii_KO09_gapC_genedata.txt
- Ishii_KO10_gpmA_fluxdata.txt
- Ishii_KO10_gpmA_genedata.txt
- Ishii_KO11_gpmB_fluxdata.txt
- Ishii_KO11_gpmB_genedata.txt
- Ishii_KO12_pykA_fluxdata.txt
- Ishii_KO12_pykA_genedata.txt
- Ishii_KO13_pykF_fluxdata.txt
- Ishii_KO13_pykF_genedata.txt
- Ishii_KO14_ppsA_fluxdata.txt
- Ishii_KO14_ppsA_genedata.txt
- Ishii_KO15_zwf_fluxdata.txt
- Ishii_KO15_zwf_genedata.txt
- Ishii_KO16_pgl_fluxdata.txt
- Ishii_KO16_pgl_genedata.txt
- Ishii_KO17_gnd_fluxdata.txt
- Ishii_KO17_gnd_genedata.txt
- Ishii_KO18_rpe_fluxdata.txt
- Ishii_KO18_rpe_genedata.txt
- Ishii_KO19_rpiA_fluxdata.txt
- Ishii_KO19_rpiA_genedata.txt
- Ishii_KO20_rpiB_fluxdata.txt
- Ishii_KO20_rpiB_genedata.txt
- Ishii_KO21_tktA_fluxdata.txt
- Ishii_KO21_tktA_genedata.txt
- Ishii_KO22_tktB_fluxdata.txt
- Ishii_KO22_tktB_genedata.txt
- Ishii_KO23_talA_fluxdata.txt
- Ishii_KO23_talA_genedata.txt
- Ishii_KO24_talB_fluxdata.txt
- Ishii_KO24_talB_genedata.txt
- Ishii_RF_0p2_fluxdata.txt
- Ishii_RF_0p2_genedata.txt
