# Supplementary material for: Prediction of Metabolic Flux Distribution from Gene Expression Data Based on the Flux Minimization Principle
Source: PLoS One. 2014 Nov 14;9(11):e112524. doi: 10.1371/journal.pone.0112524 (PMC4232356; doi:10.1371/journal.pone.0112524)
Supplement: Data Set S3 — Network model and data files used for simulations of Escherichia coli metabolism. Provides a zipped file containing a genome-scale metabolic network model of E. coli (iAF1260), five sets of gene expression and flux data for the wild-type strain, and 24 sets of the same for the mutant strains. (ZIP) [file pone.0112524.s007.zip › Ishii_fluxname_model.txt]

GLCptspp
PGI
FBP
PFK
FBA
TPI
PGK
ENO
PYK
PPS
PDH
PGL
GND
RPE
RPI
TKT1
TALA
TKT2
CS
ACONTb
ICDHyr
SUCOAS
SUCDi
FRD2
FUM
MDH
PPC
PPCK
ME1
ME2
ICL
MALS
EDA
ACKr
LDH_D
LDH_D2
ALCD2x
Ec_biomass_iAF1260_core_59p81M
EX_co2(e)
