# Supplementary material for: Prediction of Metabolic Flux Distribution from Gene Expression Data Based on the Flux Minimization Principle
Source: PLoS One. 2014 Nov 14;9(11):e112524. doi: 10.1371/journal.pone.0112524 (PMC4232356; doi:10.1371/journal.pone.0112524)
Supplement: Data Set S3 — Network model and data files used for simulations of Escherichia coli metabolism. Provides a zipped file containing a genome-scale metabolic network model of E. coli (iAF1260), five sets of gene expression and flux data for the wild-type strain, and 24 sets of the same for the mutant strains. (ZIP) [file pone.0112524.s007.zip › Ishii_GR01_0p1_genedata.txt]

gene	mean	std
b0756	4.294E+07	2.020E+06
b2388	3.774E+07	3.741E+06
b0688	9.972E+07	5.863E+06
b4025	1.143E+08	1.304E+07
b3916	2.744E+07	2.709E+06
b1723	4.852E+07	2.970E+06
b4232	5.901E+07	2.213E+06
b2925	1.536E+08	1.289E+07
b2097	2.938E+08	1.779E+07
b3919	7.700E+07	2.317E+06
b1779	3.266E+08	2.167E+07
b1416	1.221E+08	1.469E+07
b1417	7.980E+07	3.008E+06
b2926	2.203E+08	1.148E+07
b0755	2.908E+08	1.575E+07
c5482	1.770E+07	3.288E+05
b2779	2.579E+08	1.178E+07
b1854	9.503E+07	3.418E+06
b1676	1.216E+08	1.074E+07
b1702	2.378E+08	7.946E+06
b1852	5.723E+07	5.461E+06
b0767	6.692E+07	4.014E+06
b2029	1.252E+08	8.941E+06
b3386	3.490E+07	2.831E+06
b2914	3.693E+07	3.977E+06
b4090	8.199E+06	2.760E+05
b2935	7.218E+07	5.770E+06
b2465	1.210E+08	8.378E+06
b2464	1.442E+08	7.456E+06
b0008	1.074E+08	3.793E+06
b1850	2.334E+07	2.834E+06
b1851	5.931E+05	7.625E+04
c4905	3.745E+06	2.348E+05
b0114	1.832E+08	1.740E+07
b0115	9.606E+07	3.267E+06
c0145	2.732E+08	1.578E+07
c4176	2.521E+08	2.382E+07
b3956	4.619E+07	2.362E+06
b2463	2.811E+08	2.151E+07
c1912	9.291E+07	6.835E+06
b0720	1.031E+09	9.953E+07
b1276	2.280E+08	1.624E+07
b0118	5.284E+08	2.552E+07
c1517	6.136E+08	4.420E+07
b0726	3.940E+08	3.308E+07
b0727	3.006E+08	1.542E+07
b0728	5.386E+08	5.077E+07
b0729	2.066E+08	1.091E+07
b0518	9.190E+05	8.374E+04
b0723	3.203E+08	2.697E+07
b0724	1.907E+08	1.663E+07
b0721	3.717E+08	1.556E+07
b0722	3.077E+08	3.079E+07
b4154	4.603E+07	2.110E+06
b4153	3.044E+07	1.847E+06
b4152	9.622E+06	3.141E+05
b4151	1.210E+07	5.046E+05
b1612	2.277E+08	2.019E+07
b4122	1.594E+06	1.025E+05
b1611	9.775E+07	7.938E+06
b3236	4.085E+08	3.684E+07
b4015	2.332E+09	1.709E+08
b4014	1.759E+09	8.010E+07
b2976	1.067E+08	8.666E+06
b4069	1.187E+09	1.196E+08
b0333	3.645E+07	7.598E+05
b1380	2.211E+07	3.225E+06
b2133	5.637E+07	5.948E+06
b3605	2.409E+07	1.921E+06
b0871	1.795E+08	1.644E+07
b0902	1.645E+07	1.212E+06
b0903	6.020E+08	4.426E+07
b3952	1.228E+06	1.118E+05
b3951	1.341E+06	1.084E+05
b1241	2.338E+08	1.829E+07
b2297	2.947E+07	1.713E+06
b2296	1.127E+08	8.949E+06
b0474	1.460E+08	1.833E+07
c4923	6.990E+07	5.365E+06
b1603	1.446E+08	2.177E+07
b1602	5.826E+07	4.222E+06
b2415	2.283E+08	1.759E+07
b2416	1.788E+08	1.639E+07
b2417	1.171E+08	1.010E+07
b1101	9.378E+07	6.052E+06
