# Supplementary material for: Prediction of Metabolic Flux Distribution from Gene Expression Data Based on the Flux Minimization Principle
Source: PLoS One. 2014 Nov 14;9(11):e112524. doi: 10.1371/journal.pone.0112524 (PMC4232356; doi:10.1371/journal.pone.0112524)
Supplement: Data Set S3 — Network model and data files used for simulations of Escherichia coli metabolism. Provides a zipped file containing a genome-scale metabolic network model of E. coli (iAF1260), five sets of gene expression and flux data for the wild-type strain, and 24 sets of the same for the mutant strains. (ZIP) [file pone.0112524.s007.zip › Ishii_GR02_0p4_fluxdata.txt]

Glucose+PEP->G6P+PYR	100.0
G6P->F6P	62.6
F6P->F1,6P	79.5
F1,6P->DHAP+G3P	79.5
DHAP->G3P	79.5
G3P->3PG	164.8
3PG->PEP	153.4
PEP->PYR	24.8
PYR->AcCoA+CO2	101.3
G6P->6PG	35.7
6PG->Ru5P+CO2	35.7
Ru5P->X5P	17.7
Ru5P->R5P	18.0
R5P+X5P->S7P+G3P	10.5
S7P+G3P->E4P+F6P	10.5
X5P+E4P->F6P+G3P	7.1
AcCoA+OAA->CIT	69.8
CIT->ICT	69.8
ICT->2-KG+CO2	69.8
2-KG->SUC+CO2	60.5
SUC->FUM	60.5
FUM->MAL	60.5
MAL->OAA	60.5
PEP+CO2->OAA	24.5
MAL->PYR+CO2	0.0
AcCoA->Acetate	0.1
PYR->Lactate	0.0
AcCoA->Ethanol	0.0
G6P->(Cellsynthesis)	1.7
F6P->(Cellsynthesis)	0.8
R5P->(Cellsynthesis)	7.5
E4P->(Cellsynthesis)	3.4
G3P->(Cellsynthesis)	1.3
3PG->(Cellsynthesis)	11.4
PEP->(Cellsynthesis)	4.1
PYR->(Cellsynthesis)	23.5
AcCoA->(Cellsynthesis)	31.4
OAA->(Cellsynthesis)	15.2
2KG->(Cellsynthesis)	9.3
CO2->(Evolution)	242.7
