# Supplementary material for: Prediction of Metabolic Flux Distribution from Gene Expression Data Based on the Flux Minimization Principle
Source: PLoS One. 2014 Nov 14;9(11):e112524. doi: 10.1371/journal.pone.0112524 (PMC4232356; doi:10.1371/journal.pone.0112524)
Supplement: Data Set S3 — Network model and data files used for simulations of Escherichia coli metabolism. Provides a zipped file containing a genome-scale metabolic network model of E. coli (iAF1260), five sets of gene expression and flux data for the wild-type strain, and 24 sets of the same for the mutant strains. (ZIP) [file pone.0112524.s007.zip › Ishii_GR02_0p4_genedata.txt]

gene	mean	std
b0756	5.330E+07	2.361E+06
b2388	3.933E+07	2.058E+06
b0688	9.442E+07	9.156E+06
b4025	1.247E+08	1.452E+07
b3916	3.945E+07	2.497E+06
b1723	4.412E+07	1.541E+06
b4232	7.536E+07	5.065E+06
b2925	2.422E+08	2.302E+07
b2097	1.899E+08	9.734E+06
b3919	1.136E+08	9.646E+06
b1779	7.832E+08	4.233E+07
b1416	3.946E+07	2.362E+06
b1417	2.296E+07	1.368E+06
b2926	2.217E+08	1.743E+07
b0755	2.203E+08	2.615E+07
c5482	2.081E+07	1.725E+06
b2779	3.104E+08	1.349E+07
b1854	1.046E+08	1.103E+07
b1676	1.176E+08	1.271E+07
b1702	1.689E+08	1.154E+07
b1852	6.300E+07	5.590E+06
b0767	4.609E+07	4.196E+06
b2029	2.175E+08	1.601E+07
b3386	4.721E+07	2.944E+06
b2914	4.594E+07	2.458E+06
b4090	1.897E+07	1.613E+06
b2935	1.717E+08	1.677E+07
b2465	5.886E+07	4.391E+06
b2464	6.121E+07	6.951E+06
b0008	2.534E+08	1.968E+07
b1850	3.485E+07	1.541E+06
b1851	1.386E+06	1.285E+05
c4905	2.249E+06	2.503E+05
b0114	3.068E+08	3.496E+07
b0115	1.109E+08	1.086E+07
c0145	5.195E+08	3.539E+07
c4176	2.641E+08	4.764E+07
b3956	8.948E+07	1.037E+07
b2463	2.474E+08	3.259E+07
c1912	1.159E+08	9.737E+06
b0720	1.078E+09	9.402E+07
b1276	1.595E+08	1.359E+07
b0118	5.943E+08	5.804E+07
c1517	9.651E+08	6.788E+07
b0726	4.356E+08	3.367E+07
b0727	4.495E+08	3.431E+07
b0728	7.234E+08	6.222E+07
b0729	2.660E+08	1.937E+07
b0518	5.105E+05	2.910E+04
b0723	3.822E+08	1.965E+07
b0724	2.396E+08	2.735E+07
b0721	4.092E+08	2.859E+07
b0722	3.796E+08	2.967E+07
b4154	2.789E+07	1.805E+06
b4153	1.570E+07	1.151E+06
b4152	6.053E+06	5.273E+05
b4151	7.250E+06	5.843E+05
b1612	3.162E+08	2.233E+07
b4122	1.102E+06	9.060E+04
b1611	5.446E+07	5.263E+06
b3236	6.237E+08	8.073E+07
b4015	1.196E+09	1.281E+08
b4014	7.747E+08	1.774E+08
b2976	8.540E+07	5.311E+06
b4069	5.368E+08	4.370E+07
b0333	3.059E+07	4.164E+06
b1380	2.377E+07	3.242E+06
b2133	5.075E+07	8.354E+06
b3605	1.241E+07	8.690E+05
b0871	5.165E+07	8.114E+06
b0902	2.458E+07	1.468E+06
b0903	4.222E+08	3.326E+07
b3952	7.442E+05	8.638E+04
b3951	7.875E+05	5.026E+04
b1241	1.653E+08	1.683E+07
b2297	2.908E+07	4.046E+06
b2296	7.559E+07	8.067E+06
b0474	2.333E+08	2.732E+07
c4923	8.191E+07	7.618E+06
b1603	3.397E+08	3.621E+07
b1602	1.254E+08	1.151E+07
b2415	4.664E+08	2.277E+07
b2416	3.278E+08	2.298E+07
b2417	1.279E+08	7.602E+06
b1101	3.317E+08	2.934E+07
