# Supplementary material for: Prediction of Metabolic Flux Distribution from Gene Expression Data Based on the Flux Minimization Principle
Source: PLoS One. 2014 Nov 14;9(11):e112524. doi: 10.1371/journal.pone.0112524 (PMC4232356; doi:10.1371/journal.pone.0112524)
Supplement: Data Set S3 — Network model and data files used for simulations of Escherichia coli metabolism. Provides a zipped file containing a genome-scale metabolic network model of E. coli (iAF1260), five sets of gene expression and flux data for the wild-type strain, and 24 sets of the same for the mutant strains. (ZIP) [file pone.0112524.s007.zip › Ishii_GR03_0p5_fluxdata.txt]

Glucose+PEP->G6P+PYR	100.0
G6P->F6P	83.3
F6P->F1,6P	86.7
F1,6P->DHAP+G3P	86.7
DHAP->G3P	86.7
G3P->3PG	172.7
3PG->PEP	161.7
PEP->PYR	34.2
PYR->AcCoA+CO2	111.6
G6P->6PG	15.1
6PG->Ru5P+CO2	15.1
Ru5P->X5P	4.2
Ru5P->R5P	10.9
R5P+X5P->S7P+G3P	3.7
S7P+G3P->E4P+F6P	3.7
X5P+E4P->F6P+G3P	0.5
AcCoA+OAA->CIT	71.8
CIT->ICT	71.8
ICT->2-KG+CO2	71.8
2-KG->SUC+CO2	62.9
SUC->FUM	62.9
FUM->MAL	62.9
MAL->OAA	62.9
PEP+CO2->OAA	23.5
MAL->PYR+CO2	0.0
AcCoA->Acetate	7.4
PYR->Lactate	0.0
AcCoA->Ethanol	2.2
G6P->(Cellsynthesis)	1.6
F6P->(Cellsynthesis)	0.8
R5P->(Cellsynthesis)	7.2
E4P->(Cellsynthesis)	3.2
G3P->(Cellsynthesis)	1.2
3PG->(Cellsynthesis)	11.0
PEP->(Cellsynthesis)	4.0
PYR->(Cellsynthesis)	22.6
AcCoA->(Cellsynthesis)	30.2
OAA->(Cellsynthesis)	14.6
2KG->(Cellsynthesis)	8.9
CO2->(Evolution)	237.9
