# Supplementary material for: Prediction of Metabolic Flux Distribution from Gene Expression Data Based on the Flux Minimization Principle
Source: PLoS One. 2014 Nov 14;9(11):e112524. doi: 10.1371/journal.pone.0112524 (PMC4232356; doi:10.1371/journal.pone.0112524)
Supplement: Data Set S3 — Network model and data files used for simulations of Escherichia coli metabolism. Provides a zipped file containing a genome-scale metabolic network model of E. coli (iAF1260), five sets of gene expression and flux data for the wild-type strain, and 24 sets of the same for the mutant strains. (ZIP) [file pone.0112524.s007.zip › Ishii_GR03_0p5_genedata.txt]

gene	mean	std
b0756	6.000E+07	2.531E+06
b2388	5.048E+07	7.794E+06
b0688	1.221E+08	1.155E+07
b4025	2.104E+08	2.303E+07
b3916	4.899E+07	7.434E+06
b1723	7.054E+07	6.612E+06
b4232	6.943E+07	6.245E+06
b2925	3.320E+08	3.061E+07
b2097	1.393E+08	9.548E+06
b3919	1.478E+08	9.813E+06
b1779	1.222E+09	8.087E+07
b1416	1.852E+07	1.915E+06
b1417	2.516E+07	2.636E+06
b2926	4.116E+08	4.986E+07
b0755	2.707E+08	2.001E+07
c5482	2.195E+07	2.590E+06
b2779	5.807E+08	5.017E+07
b1854	1.716E+08	1.946E+07
b1676	1.789E+08	6.533E+06
b1702	1.069E+08	1.102E+07
b1852	8.647E+07	6.873E+06
b0767	7.035E+07	9.834E+06
b2029	3.351E+08	4.021E+07
b3386	5.252E+07	3.069E+06
b2914	6.727E+07	5.020E+06
b4090	9.456E+06	6.252E+05
b2935	2.455E+08	2.342E+07
b2465	7.787E+07	5.626E+06
b2464	8.041E+07	8.217E+06
b0008	3.110E+08	2.161E+07
b1850	6.003E+07	7.796E+06
b1851	3.028E+06	2.535E+05
c4905	2.071E+06	9.574E+04
b0114	5.130E+08	3.322E+07
b0115	1.928E+08	1.944E+07
c0145	4.587E+08	1.985E+07
c4176	1.477E+08	1.285E+07
b3956	2.080E+08	1.803E+07
b2463	1.885E+08	8.534E+06
c1912	1.465E+08	9.775E+06
b0720	7.433E+08	6.481E+07
b1276	1.080E+08	4.641E+06
b0118	3.975E+08	3.061E+07
c1517	7.725E+08	8.590E+07
b0726	3.407E+08	2.632E+07
b0727	3.916E+08	3.371E+07
b0728	5.696E+08	3.595E+07
b0729	2.091E+08	1.793E+07
b0518	5.106E+05	3.933E+04
b0723	3.079E+08	1.702E+07
b0724	1.791E+08	1.203E+07
b0721	3.561E+08	2.507E+07
b0722	3.087E+08	2.380E+07
b4154	3.202E+07	2.033E+06
b4153	1.942E+07	9.020E+05
b4152	7.001E+06	5.080E+05
b4151	8.874E+06	5.633E+05
b1612	1.645E+08	9.785E+06
b4122	2.462E+06	1.740E+05
b1611	2.481E+07	2.171E+06
b3236	6.121E+08	5.434E+07
b4015	8.019E+08	6.690E+07
b4014	6.550E+08	3.881E+07
b2976	5.029E+07	5.223E+06
b4069	1.006E+08	9.782E+06
b0333	3.547E+05	4.816E+04
b1380	2.814E+07	1.660E+06
b2133	4.976E+07	3.505E+06
b3605	9.154E+06	9.847E+05
b0871	5.829E+07	5.062E+06
b0902	3.926E+07	3.526E+06
b0903	6.442E+08	2.674E+07
b3952	7.822E+05	3.960E+04
b3951	7.716E+05	2.009E+04
b1241	2.891E+08	1.884E+07
b2297	4.064E+07	3.265E+06
b2296	1.148E+08	8.648E+06
b0474	4.064E+08	3.745E+07
c4923	7.704E+07	8.084E+06
b1603	4.814E+08	3.937E+07
b1602	2.026E+08	1.311E+07
b2415	7.128E+08	4.675E+07
b2416	4.637E+08	4.017E+07
b2417	1.575E+08	1.670E+07
b1101	5.697E+08	4.421E+07
