# Supplementary material for: Prediction of Metabolic Flux Distribution from Gene Expression Data Based on the Flux Minimization Principle
Source: PLoS One. 2014 Nov 14;9(11):e112524. doi: 10.1371/journal.pone.0112524 (PMC4232356; doi:10.1371/journal.pone.0112524)
Supplement: Data Set S3 — Network model and data files used for simulations of Escherichia coli metabolism. Provides a zipped file containing a genome-scale metabolic network model of E. coli (iAF1260), five sets of gene expression and flux data for the wild-type strain, and 24 sets of the same for the mutant strains. (ZIP) [file pone.0112524.s007.zip › Ishii_GR04_0p7_fluxdata.txt]

Glucose+PEP->G6P+PYR	100.0
G6P->F6P	56.4
F6P->F1,6P	79.9
F1,6P->DHAP+G3P	79.9
DHAP->G3P	79.9
G3P->3PG	169.9
3PG->PEP	162.1
PEP->PYR	42.6
PYR->AcCoA+CO2	126.5
G6P->6PG	42.5
6PG->Ru5P+CO2	42.5
Ru5P->X5P	24.1
Ru5P->R5P	18.4
R5P+X5P->S7P+G3P	13.2
S7P+G3P->E4P+F6P	13.2
X5P+E4P->F6P+G3P	10.9
AcCoA+OAA->CIT	89.4
CIT->ICT	89.4
ICT->2-KG+CO2	89.4
2-KG->SUC+CO2	83.1
SUC->FUM	83.1
FUM->MAL	83.1
MAL->OAA	83.0
PEP+CO2->OAA	16.7
MAL->PYR+CO2	0.0
AcCoA->Acetate	14.5
PYR->Lactate	0.0
AcCoA->Ethanol	1.2
G6P->(Cellsynthesis)	1.2
F6P->(Cellsynthesis)	0.6
R5P->(Cellsynthesis)	5.2
E4P->(Cellsynthesis)	2.3
G3P->(Cellsynthesis)	0.9
3PG->(Cellsynthesis)	7.8
PEP->(Cellsynthesis)	2.8
PYR->(Cellsynthesis)	16.0
AcCoA->(Cellsynthesis)	21.5
OAA->(Cellsynthesis)	10.4
2KG->(Cellsynthesis)	6.3
CO2->(Evolution)	324.7
