# Supplementary material for: Prediction of Metabolic Flux Distribution from Gene Expression Data Based on the Flux Minimization Principle
Source: PLoS One. 2014 Nov 14;9(11):e112524. doi: 10.1371/journal.pone.0112524 (PMC4232356; doi:10.1371/journal.pone.0112524)
Supplement: Data Set S3 — Network model and data files used for simulations of Escherichia coli metabolism. Provides a zipped file containing a genome-scale metabolic network model of E. coli (iAF1260), five sets of gene expression and flux data for the wild-type strain, and 24 sets of the same for the mutant strains. (ZIP) [file pone.0112524.s007.zip › Ishii_GR04_0p7_genedata.txt]

gene	mean	std
b0756	5.808E+07	4.334E+06
b2388	3.352E+07	3.263E+06
b0688	1.149E+08	3.077E+06
b4025	2.384E+08	3.913E+07
b3916	4.746E+07	2.453E+06
b1723	6.304E+07	9.874E+06
b4232	6.748E+07	5.219E+06
b2925	3.554E+08	4.398E+07
b2097	1.049E+08	2.041E+07
b3919	1.271E+08	1.548E+06
b1779	1.178E+09	2.732E+08
b1416	2.764E+07	8.249E+06
b1417	3.893E+07	9.364E+06
b2926	4.030E+08	5.411E+06
b0755	2.524E+08	4.295E+07
c5482	1.789E+07	1.195E+06
b2779	6.697E+08	3.283E+07
b1854	9.526E+07	1.033E+07
b1676	2.203E+08	6.999E+06
b1702	8.181E+07	1.412E+07
b1852	1.038E+08	1.722E+06
b0767	7.457E+07	2.187E+07
b2029	4.382E+08	6.166E+06
b3386	6.047E+07	7.856E+04
b2914	7.241E+07	6.461E+06
b4090	5.546E+06	3.951E+05
b2935	2.461E+08	1.212E+07
b2465	8.959E+07	3.302E+07
b2464	9.450E+07	2.837E+07
b0008	3.996E+08	6.153E+07
b1850	6.651E+07	8.062E+06
b1851	3.641E+06	1.639E+05
c4905	1.783E+06	1.388E+05
b0114	6.161E+08	1.392E+06
b0115	2.031E+08	2.952E+06
c0145	5.316E+08	1.150E+08
c4176	3.845E+07	3.705E+04
b3956	3.285E+08	2.671E+06
b2463	1.299E+08	1.182E+07
c1912	1.546E+08	5.371E+06
b0720	7.065E+08	6.387E+07
b1276	8.228E+07	9.959E+06
b0118	3.967E+08	3.696E+07
c1517	9.418E+08	7.233E+07
b0726	4.541E+08	7.153E+07
b0727	4.813E+08	1.038E+08
b0728	5.466E+08	4.838E+07
b0729	1.579E+08	2.273E+05
b0518	2.874E+05	1.451E+03
b0723	2.854E+08	6.977E+07
b0724	1.464E+08	2.582E+07
b0721	3.025E+08	7.502E+07
b0722	2.767E+08	7.768E+07
b4154	1.618E+07	1.798E+06
b4153	8.706E+06	1.504E+06
b4152	3.040E+06	1.094E+05
b4151	3.826E+06	9.661E+05
b1612	1.263E+08	2.884E+07
b4122	2.147E+06	1.121E+05
b1611	2.056E+07	3.494E+06
b3236	5.054E+08	3.977E+07
b4015	5.022E+08	4.682E+07
b4014	5.768E+08	1.212E+07
b2976	2.963E+07	5.271E+06
b4069	5.003E+07	3.897E+05
b0333	2.704E+05	3.933E+04
b1380	2.683E+07	2.169E+06
b2133	4.154E+07	2.310E+06
b3605	1.088E+07	1.159E+06
b0871	7.216E+07	1.273E+07
b0902	3.367E+07	3.476E+06
b0903	5.512E+08	8.757E+07
b3952	7.475E+05	1.193E+05
b3951	7.519E+05	1.740E+04
b1241	3.217E+08	4.416E+07
b2297	3.154E+07	1.519E+06
b2296	9.586E+07	1.132E+07
b0474	4.438E+08	1.104E+07
c4923	5.666E+07	1.711E+06
b1603	7.071E+08	6.742E+07
b1602	2.664E+08	2.345E+07
b2415	6.456E+08	5.695E+07
b2416	4.365E+08	5.442E+07
b2417	1.401E+08	1.009E+07
b1101	3.182E+08	5.857E+07
