# Supplementary material for: Prediction of Metabolic Flux Distribution from Gene Expression Data Based on the Flux Minimization Principle
Source: PLoS One. 2014 Nov 14;9(11):e112524. doi: 10.1371/journal.pone.0112524 (PMC4232356; doi:10.1371/journal.pone.0112524)
Supplement: Data Set S3 — Network model and data files used for simulations of Escherichia coli metabolism. Provides a zipped file containing a genome-scale metabolic network model of E. coli (iAF1260), five sets of gene expression and flux data for the wild-type strain, and 24 sets of the same for the mutant strains. (ZIP) [file pone.0112524.s007.zip › Ishii_KO01_galM_fluxdata.txt]

Glucose+PEP->G6P+PYR	100.0
G6P->F6P	64.0
F6P->F1,6P	81.1
F1,6P->DHAP+G3P	81.1
DHAP->G3P	81.1
G3P->3PG	168.5
3PG->PEP	158.7
PEP->PYR	55.2
PYR->AcCoA+CO2	140.5
G6P->6PG	34.6
6PG->Ru5P+CO2	34.6
Ru5P->X5P	17.8
Ru5P->R5P	16.8
R5P+X5P->S7P+G3P	10.3
S7P+G3P->E4P+F6P	10.3
X5P+E4P->F6P+G3P	7.4
AcCoA+OAA->CIT	87.3
CIT->ICT	87.3
ICT->2-KG+CO2	60.9
2-KG->SUC+CO2	53.0
SUC->FUM	79.4
FUM->MAL	79.4
MAL->OAA	100.3
PEP+CO2->OAA	0.0
MAL->PYR+CO2	5.5
ICT->Glyoxylate+SUC	26.4
Glyoxylate+AcCoA->MAL	26.4
AcCoA->Acetate	0.0
PYR->Lactate	0.0
AcCoA->Ethanol	0.0
G6P->(Cellsynthesis)	1.4
F6P->(Cellsynthesis)	0.7
R5P->(Cellsynthesis)	6.5
E4P->(Cellsynthesis)	2.9
G3P->(Cellsynthesis)	1.1
3PG->(Cellsynthesis)	9.8
PEP->(Cellsynthesis)	3.5
PYR->(Cellsynthesis)	20.1
AcCoA->(Cellsynthesis)	26.9
OAA->(Cellsynthesis)	13.0
2KG->(Cellsynthesis)	7.9
CO2->(Evolution)	294.5
