# Supplementary material for: Prediction of Metabolic Flux Distribution from Gene Expression Data Based on the Flux Minimization Principle
Source: PLoS One. 2014 Nov 14;9(11):e112524. doi: 10.1371/journal.pone.0112524 (PMC4232356; doi:10.1371/journal.pone.0112524)
Supplement: Data Set S3 — Network model and data files used for simulations of Escherichia coli metabolism. Provides a zipped file containing a genome-scale metabolic network model of E. coli (iAF1260), five sets of gene expression and flux data for the wild-type strain, and 24 sets of the same for the mutant strains. (ZIP) [file pone.0112524.s007.zip › Ishii_KO01_galM_genedata.txt]

gene	mean	std
b0756	4.146E+04	1.252E+04
b2388	3.571E+07	3.913E+06
b0688	8.624E+07	1.150E+07
b4025	1.239E+08	8.446E+06
b3916	2.486E+07	2.528E+06
b1723	4.366E+07	4.666E+06
b4232	4.564E+07	5.457E+06
b2925	1.703E+08	1.655E+07
b2097	1.892E+08	1.628E+07
b3919	7.281E+07	6.892E+06
b1779	4.749E+08	4.030E+07
b1416	8.970E+07	1.022E+07
b1417	3.428E+07	3.831E+06
b2926	2.141E+08	2.698E+07
b0755	1.804E+08	2.115E+07
c5482	1.787E+07	1.715E+06
b2779	1.797E+08	1.824E+07
b1854	7.566E+07	9.219E+06
b1676	1.023E+08	7.589E+06
b1702	2.232E+08	3.027E+07
b1852	5.050E+07	5.511E+06
b0767	3.854E+07	4.903E+06
b2029	1.151E+08	1.655E+07
b3386	3.165E+07	4.347E+06
b2914	3.882E+07	2.472E+06
b4090	9.500E+06	5.154E+05
b2935	1.062E+08	1.303E+07
b2465	5.716E+07	4.047E+06
b2464	6.365E+07	6.527E+06
b0008	1.359E+08	1.136E+07
b1850	3.268E+07	3.104E+06
b1851	1.114E+06	1.685E+05
c4905	3.124E+06	4.188E+05
b0114	2.234E+08	1.937E+07
b0115	1.175E+08	1.407E+07
c0145	3.389E+08	3.645E+07
c4176	3.661E+08	4.115E+07
b3956	8.382E+07	1.038E+07
b2463	2.948E+08	3.622E+07
c1912	9.850E+07	1.177E+07
b0720	1.249E+09	1.365E+08
b1276	1.866E+08	1.989E+07
b0118	7.016E+08	7.290E+07
c1517	7.716E+08	1.017E+08
b0726	5.221E+08	5.451E+07
b0727	3.469E+08	4.499E+07
b0728	6.664E+08	7.975E+07
b0729	2.401E+08	2.696E+07
b0518	1.010E+06	6.121E+04
b0723	4.104E+08	5.187E+07
b0724	2.364E+08	2.471E+07
b0721	4.750E+08	6.511E+07
b0722	4.545E+08	4.616E+07
b4154	4.000E+07	2.300E+06
b4153	2.579E+07	2.792E+06
b4152	7.820E+06	1.117E+06
b4151	9.366E+06	1.192E+06
b1612	3.671E+08	4.648E+07
b4122	1.722E+06	1.711E+05
b1611	6.682E+07	4.301E+06
b3236	4.889E+08	6.063E+07
b4015	2.259E+09	2.979E+08
b4014	1.472E+09	1.497E+08
b2976	1.732E+08	1.344E+07
b4069	1.204E+09	8.679E+07
b0333	7.423E+07	8.592E+06
b1380	2.179E+07	1.989E+06
b2133	5.422E+07	6.602E+06
b3605	1.733E+07	1.752E+06
b0871	7.384E+07	7.894E+06
b0902	1.745E+07	2.129E+06
b0903	4.051E+08	4.385E+07
b3952	9.079E+05	1.246E+05
b3951	1.087E+06	1.567E+05
b1241	1.723E+08	2.390E+07
b2297	2.881E+07	3.650E+06
b2296	8.703E+07	8.588E+06
b0474	1.742E+08	2.435E+07
c4923	9.194E+07	1.109E+07
b1603	2.194E+08	2.007E+07
b1602	7.478E+07	5.031E+06
b2415	2.373E+08	2.414E+07
b2416	1.792E+08	1.650E+07
b2417	1.025E+08	7.773E+06
b1101	9.180E+07	9.477E+06
