# Supplementary material for: Prediction of Metabolic Flux Distribution from Gene Expression Data Based on the Flux Minimization Principle
Source: PLoS One. 2014 Nov 14;9(11):e112524. doi: 10.1371/journal.pone.0112524 (PMC4232356; doi:10.1371/journal.pone.0112524)
Supplement: Data Set S3 — Network model and data files used for simulations of Escherichia coli metabolism. Provides a zipped file containing a genome-scale metabolic network model of E. coli (iAF1260), five sets of gene expression and flux data for the wild-type strain, and 24 sets of the same for the mutant strains. (ZIP) [file pone.0112524.s007.zip › Ishii_KO02_glk_genedata.txt]

gene	mean	std
b0756	4.973E+07	2.493E+06
b2388	1.892E+04	2.516E+03
b0688	8.970E+07	3.034E+06
b4025	8.503E+07	8.175E+06
b3916	3.039E+07	1.669E+06
b1723	1.806E+07	1.086E+06
b4232	5.195E+07	2.671E+06
b2925	1.577E+08	9.050E+06
b2097	1.800E+08	4.365E+06
b3919	6.276E+07	2.264E+06
b1779	4.466E+08	2.746E+07
b1416	1.312E+08	7.461E+06
b1417	2.661E+07	2.543E+06
b2926	1.463E+08	7.644E+06
b0755	2.392E+08	3.027E+07
c5482	1.651E+07	7.330E+05
b2779	1.642E+08	1.669E+07
b1854	8.636E+07	3.572E+06
b1676	5.864E+07	3.813E+06
b1702	2.385E+08	7.381E+06
b1852	5.620E+07	2.085E+06
b0767	2.785E+07	3.636E+06
b2029	1.205E+08	7.391E+06
b3386	4.627E+07	2.107E+06
b2914	4.123E+07	1.154E+06
b4090	1.406E+07	1.360E+06
b2935	1.098E+08	3.986E+06
b2465	5.503E+07	4.707E+06
b2464	7.271E+07	2.615E+06
b0008	1.172E+08	1.300E+07
b1850	2.364E+07	1.736E+06
b1851	8.415E+05	5.830E+04
c4905	2.764E+06	1.516E+05
b0114	2.291E+08	8.077E+06
b0115	1.342E+08	3.496E+06
c0145	4.066E+08	5.024E+07
c4176	3.263E+08	3.693E+07
b3956	4.739E+07	4.229E+06
b2463	3.265E+08	1.235E+07
c1912	9.460E+07	6.835E+06
b0720	1.267E+09	7.882E+07
b1276	2.036E+08	7.255E+06
b0118	6.147E+08	6.118E+07
c1517	1.014E+09	8.113E+07
b0726	5.010E+08	4.097E+07
b0727	3.934E+08	3.888E+07
b0728	5.515E+08	3.578E+07
b0729	3.830E+08	2.601E+07
b0518	7.544E+05	8.606E+04
b0723	4.249E+08	2.407E+07
b0724	3.210E+08	1.853E+07
b0721	3.649E+08	3.309E+07
b0722	4.451E+08	1.549E+07
b4154	3.722E+07	2.573E+06
b4153	2.131E+07	9.227E+05
b4152	7.470E+06	6.163E+05
b4151	9.019E+06	4.583E+05
b1612	3.105E+08	1.559E+07
b4122	1.255E+06	9.971E+04
b1611	8.537E+07	2.406E+06
b3236	4.977E+08	5.276E+07
b4015	1.430E+09	1.382E+08
b4014	1.146E+09	8.886E+07
b2976	1.135E+08	2.749E+06
b4069	8.808E+08	4.363E+07
b0333	6.033E+07	7.081E+06
b1380	2.558E+07	5.106E+05
b2133	5.579E+07	7.185E+06
b3605	1.308E+07	2.050E+06
b0871	6.460E+07	4.805E+06
b0902	2.209E+07	1.653E+06
b0903	3.772E+08	2.240E+07
b3952	1.090E+06	1.302E+05
b3951	1.147E+06	8.244E+04
b1241	1.190E+08	1.133E+07
b2297	2.919E+07	2.783E+06
b2296	7.479E+07	5.888E+06
b0474	1.291E+08	6.055E+06
c4923	7.998E+07	4.457E+06
b1603	1.985E+08	1.684E+07
b1602	1.107E+08	3.732E+06
b2415	2.763E+08	2.036E+07
b2416	2.124E+08	1.440E+07
b2417	1.182E+08	8.988E+06
b1101	2.868E+08	2.446E+07
