# Supplementary material for: Prediction of Metabolic Flux Distribution from Gene Expression Data Based on the Flux Minimization Principle
Source: PLoS One. 2014 Nov 14;9(11):e112524. doi: 10.1371/journal.pone.0112524 (PMC4232356; doi:10.1371/journal.pone.0112524)
Supplement: Data Set S3 — Network model and data files used for simulations of Escherichia coli metabolism. Provides a zipped file containing a genome-scale metabolic network model of E. coli (iAF1260), five sets of gene expression and flux data for the wild-type strain, and 24 sets of the same for the mutant strains. (ZIP) [file pone.0112524.s007.zip › Ishii_KO03_pgm_fluxdata.txt]

Glucose+PEP->G6P+PYR	100.0
G6P->F6P	78.0
F6P->F1,6P	85.8
F1,6P->DHAP+G3P	85.8
DHAP->G3P	85.8
G3P->3PG	173.3
3PG->PEP	163.6
PEP->PYR	50.3
PYR->AcCoA+CO2	130.3
G6P->6PG	20.6
6PG->Ru5P+CO2	20.6
Ru5P->X5P	8.5
Ru5P->R5P	12.1
R5P+X5P->S7P+G3P	5.7
S7P+G3P->E4P+F6P	5.7
X5P+E4P->F6P+G3P	2.8
AcCoA+OAA->CIT	92.6
CIT->ICT	92.6
ICT->2-KG+CO2	81.6
2-KG->SUC+CO2	73.7
SUC->FUM	84.7
FUM->MAL	84.7
MAL->OAA	95.7
PEP+CO2->OAA	9.8
MAL->PYR+CO2	0.0
ICT->Glyoxylate+SUC	11.0
Glyoxylate+AcCoA->MAL	11.0
AcCoA->Acetate	0.0
PYR->Lactate	0.0
AcCoA->Ethanol	0.0
G6P->(Cellsynthesis)	1.4
F6P->(Cellsynthesis)	0.7
R5P->(Cellsynthesis)	6.4
E4P->(Cellsynthesis)	2.9
G3P->(Cellsynthesis)	1.1
3PG->(Cellsynthesis)	9.7
PEP->(Cellsynthesis)	3.5
PYR->(Cellsynthesis)	20.0
AcCoA->(Cellsynthesis)	26.7
OAA->(Cellsynthesis)	12.9
2KG->(Cellsynthesis)	7.9
CO2->(Evolution)	296.4
