# Supplementary material for: Prediction of Metabolic Flux Distribution from Gene Expression Data Based on the Flux Minimization Principle
Source: PLoS One. 2014 Nov 14;9(11):e112524. doi: 10.1371/journal.pone.0112524 (PMC4232356; doi:10.1371/journal.pone.0112524)
Supplement: Data Set S3 — Network model and data files used for simulations of Escherichia coli metabolism. Provides a zipped file containing a genome-scale metabolic network model of E. coli (iAF1260), five sets of gene expression and flux data for the wild-type strain, and 24 sets of the same for the mutant strains. (ZIP) [file pone.0112524.s007.zip › Ishii_KO03_pgm_genedata.txt]

gene	mean	std
b0756	6.147E+07	7.518E+06
b2388	4.787E+07	4.910E+06
b0688	1.792E+05	9.064E+03
b4025	1.252E+08	1.074E+07
b3916	2.618E+07	2.185E+06
b1723	7.427E+07	5.944E+06
b4232	5.863E+07	3.905E+06
b2925	2.544E+08	2.372E+07
b2097	5.231E+08	4.409E+07
b3919	1.106E+08	8.986E+06
b1779	5.856E+08	3.472E+07
b1416	6.865E+07	6.985E+06
b1417	4.810E+07	3.031E+06
b2926	2.573E+08	2.787E+07
b0755	2.410E+08	8.032E+06
c5482	1.618E+07	3.270E+06
b2779	2.701E+08	2.390E+07
b1854	9.085E+07	8.825E+06
b1676	1.053E+08	7.435E+06
b1702	2.316E+08	1.932E+07
b1852	7.971E+07	8.713E+06
b0767	7.748E+07	5.626E+06
b2029	1.585E+08	1.097E+07
b3386	5.135E+07	7.623E+06
b2914	4.174E+07	4.192E+06
b4090	8.353E+06	8.053E+05
b2935	9.275E+07	1.015E+07
b2465	2.197E+08	2.470E+07
b2464	2.258E+08	2.453E+07
b0008	1.781E+08	2.175E+07
b1850	2.449E+07	3.876E+06
b1851	8.691E+05	1.871E+05
c4905	2.701E+06	2.737E+05
b0114	2.261E+08	3.106E+07
b0115	1.035E+08	7.282E+06
c0145	2.658E+08	2.419E+07
c4176	2.070E+08	1.886E+07
b3956	7.456E+07	7.344E+06
b2463	2.501E+08	5.998E+07
c1912	1.456E+08	1.711E+07
b0720	7.855E+08	1.272E+08
b1276	2.949E+08	6.541E+07
b0118	4.998E+08	8.414E+07
c1517	6.138E+08	8.049E+07
b0726	4.365E+08	2.451E+07
b0727	3.612E+08	4.653E+07
b0728	5.203E+08	7.671E+07
b0729	2.332E+08	3.034E+07
b0518	1.055E+06	1.207E+05
b0723	2.431E+08	2.902E+07
b0724	1.371E+08	2.323E+07
b0721	1.802E+08	2.068E+07
b0722	2.162E+08	3.458E+07
b4154	5.415E+07	1.080E+07
b4153	2.310E+07	3.687E+06
b4152	8.334E+06	1.425E+06
b4151	1.031E+07	2.043E+06
b1612	2.310E+08	3.445E+07
b4122	1.157E+06	1.755E+05
b1611	6.903E+07	1.784E+07
b3236	4.656E+08	3.103E+07
b4015	1.013E+09	1.681E+08
b4014	8.853E+08	9.484E+07
b2976	6.451E+07	7.519E+06
b4069	8.718E+08	8.835E+07
b0333	1.096E+08	1.052E+07
b1380	2.938E+07	1.879E+06
b2133	4.538E+07	4.092E+06
b3605	1.963E+07	2.689E+06
b0871	1.963E+08	1.964E+07
b0902	2.205E+07	2.023E+06
b0903	5.473E+08	4.524E+07
b3952	1.071E+06	1.236E+05
b3951	9.352E+05	8.681E+04
b1241	1.851E+08	1.652E+07
b2297	3.604E+07	6.811E+06
b2296	1.047E+08	5.822E+06
b0474	1.027E+08	9.249E+06
c4923	6.697E+07	9.505E+06
b1603	1.547E+08	2.377E+07
b1602	7.681E+07	1.527E+07
b2415	2.340E+08	1.827E+07
b2416	1.836E+08	1.517E+07
b2417	1.380E+08	1.651E+07
b1101	1.371E+08	7.992E+06
