# Supplementary material for: Prediction of Metabolic Flux Distribution from Gene Expression Data Based on the Flux Minimization Principle
Source: PLoS One. 2014 Nov 14;9(11):e112524. doi: 10.1371/journal.pone.0112524 (PMC4232356; doi:10.1371/journal.pone.0112524)
Supplement: Data Set S3 — Network model and data files used for simulations of Escherichia coli metabolism. Provides a zipped file containing a genome-scale metabolic network model of E. coli (iAF1260), five sets of gene expression and flux data for the wild-type strain, and 24 sets of the same for the mutant strains. (ZIP) [file pone.0112524.s007.zip › Ishii_KO04_pgi_fluxdata.txt]

Glucose+PEP->G6P+PYR	100.0
F6P->F1,6P	34.0
F1,6P->DHAP+G3P	34.0
DHAP->G3P	34.0
G3P->3PG	120.0
3PG->PEP	109.1
PEP->PYR	5.2
PYR->AcCoA+CO2	122.3
G6P->6PG	98.4
6PG->Ru5P+CO2	61.0
Ru5P->X5P	34.8
Ru5P->R5P	26.2
R5P+X5P->S7P+G3P	19.0
S7P+G3P->E4P+F6P	19.0
X5P+E4P->F6P+G3P	15.8
AcCoA+OAA->CIT	66.8
CIT->ICT	66.8
ICT->2-KG+CO2	41.4
2-KG->SUC+CO2	32.6
SUC->FUM	58.0
FUM->MAL	58.0
MAL->OAA	81.3
PEP+CO2->OAA	0.0
MAL->PYR+CO2	2.1
ICT->Glyoxylate+SUC	25.4
Glyoxylate+AcCoA->MAL	25.4
6-PG->G3P+PYR	37.4
AcCoA->Acetate	0.0
PYR->Lactate	0.0
AcCoA->Ethanol	0.1
G6P->(Cellsynthesis)	1.6
F6P->(Cellsynthesis)	0.8
R5P->(Cellsynthesis)	7.2
E4P->(Cellsynthesis)	3.2
G3P->(Cellsynthesis)	1.2
3PG->(Cellsynthesis)	10.9
PEP->(Cellsynthesis)	3.9
PYR->(Cellsynthesis)	22.4
AcCoA->(Cellsynthesis)	30.0
OAA->(Cellsynthesis)	14.5
2KG->(Cellsynthesis)	8.8
CO2->(Evolution)	259.4
