# Supplementary material for: Prediction of Metabolic Flux Distribution from Gene Expression Data Based on the Flux Minimization Principle
Source: PLoS One. 2014 Nov 14;9(11):e112524. doi: 10.1371/journal.pone.0112524 (PMC4232356; doi:10.1371/journal.pone.0112524)
Supplement: Data Set S3 — Network model and data files used for simulations of Escherichia coli metabolism. Provides a zipped file containing a genome-scale metabolic network model of E. coli (iAF1260), five sets of gene expression and flux data for the wild-type strain, and 24 sets of the same for the mutant strains. (ZIP) [file pone.0112524.s007.zip › Ishii_KO04_pgi_genedata.txt]

gene	mean	std
b0756	4.654E+07	6.131E+06
b2388	2.887E+07	2.165E+06
b0688	8.909E+07	7.179E+06
b4025	7.964E-23	0.000E+00
b3916	3.774E+07	4.280E+06
b1723	5.391E+07	1.053E+07
b4232	7.337E+07	4.944E+06
b2925	2.863E+08	2.825E+07
b2097	2.490E+08	2.054E+07
b3919	1.158E+08	8.298E+06
b1779	5.477E+08	4.784E+07
b1416	4.015E+07	3.159E+06
b1417	5.386E+07	2.369E+06
b2926	2.827E+08	2.733E+07
b0755	2.250E+08	2.006E+07
c5482	1.724E+07	2.672E+06
b2779	2.291E+08	1.675E+07
b1854	6.894E+07	5.506E+06
b1676	1.200E+08	1.015E+07
b1702	2.019E+08	2.108E+07
b1852	7.100E+07	6.668E+06
b0767	7.609E+07	1.151E+07
b2029	2.115E+08	2.173E+07
b3386	4.514E+07	2.424E+06
b2914	6.031E+07	3.644E+06
b4090	1.312E+07	1.275E+06
b2935	1.347E+08	9.896E+06
b2465	1.198E+08	8.415E+06
b2464	1.172E+08	9.426E+06
b0008	2.356E+08	1.906E+07
b1850	4.333E+07	6.813E+06
b1851	3.073E+06	5.045E+05
c4905	1.600E+06	2.078E+05
b0114	1.490E+08	1.004E+07
b0115	6.406E+07	5.911E+06
c0145	3.476E+08	3.968E+07
c4176	7.636E+07	4.156E+06
b3956	1.613E+08	2.017E+07
b2463	1.393E+08	2.587E+07
c1912	1.013E+08	8.210E+06
b0720	1.446E+09	1.085E+08
b1276	1.520E+08	1.406E+07
b0118	6.940E+08	6.586E+07
c1517	1.067E+09	6.538E+07
b0726	5.330E+08	6.864E+07
b0727	4.068E+08	4.367E+07
b0728	5.802E+08	5.102E+07
b0729	2.361E+08	3.153E+07
b0518	3.718E+05	4.467E+04
b0723	3.010E+08	3.567E+07
b0724	1.866E+08	9.620E+06
b0721	3.055E+08	1.927E+07
b0722	2.834E+08	2.536E+07
b4154	1.548E+07	3.039E+06
b4153	9.345E+06	1.705E+06
b4152	3.414E+06	3.521E+05
b4151	3.752E+06	6.527E+05
b1612	1.407E+08	1.493E+07
b4122	9.875E+05	1.289E+05
b1611	4.860E+07	9.358E+06
b3236	5.265E+08	3.171E+07
b4015	1.938E+09	3.034E+08
b4014	1.465E+09	1.644E+08
b2976	6.347E+07	9.040E+06
b4069	2.505E+08	2.118E+07
b0333	1.485E+07	2.059E+06
b1380	2.207E+07	3.094E+06
b2133	4.035E+07	4.598E+06
b3605	1.552E+07	2.655E+06
b0871	1.105E+08	1.294E+07
b0902	3.128E+07	1.915E+06
b0903	5.256E+08	2.938E+07
b3952	7.986E+05	1.145E+05
b3951	8.299E+05	1.009E+05
b1241	2.392E+08	1.510E+07
b2297	2.689E+07	3.400E+06
b2296	6.317E+07	2.795E+06
b0474	1.880E+08	1.812E+07
c4923	6.072E+07	8.901E+06
b1603	2.170E+08	3.132E+07
b1602	9.914E+07	1.013E+07
b2415	4.673E+08	3.846E+07
b2416	3.729E+08	3.461E+07
b2417	1.523E+08	1.082E+07
b1101	5.516E+07	5.540E+06
