# Supplementary material for: Prediction of Metabolic Flux Distribution from Gene Expression Data Based on the Flux Minimization Principle
Source: PLoS One. 2014 Nov 14;9(11):e112524. doi: 10.1371/journal.pone.0112524 (PMC4232356; doi:10.1371/journal.pone.0112524)
Supplement: Data Set S3 — Network model and data files used for simulations of Escherichia coli metabolism. Provides a zipped file containing a genome-scale metabolic network model of E. coli (iAF1260), five sets of gene expression and flux data for the wild-type strain, and 24 sets of the same for the mutant strains. (ZIP) [file pone.0112524.s007.zip › Ishii_KO05_pfkA_fluxdata.txt]

Glucose+PEP->G6P+PYR	100.0
G6P->F6P	84.4
F6P->F1,6P	87.0
F1,6P->DHAP+G3P	87.0
DHAP->G3P	87.0
G3P->3PG	172.9
3PG->PEP	161.9
PEP->PYR	42.5
PYR->AcCoA+CO2	119.9
G6P->6PG	14.0
6PG->Ru5P+CO2	14.0
Ru5P->X5P	3.4
Ru5P->R5P	10.6
R5P+X5P->S7P+G3P	3.3
S7P+G3P->E4P+F6P	3.3
X5P+E4P->F6P+G3P	0.1
AcCoA+OAA->CIT	81.5
CIT->ICT	81.5
ICT->2-KG+CO2	73.4
2-KG->SUC+CO2	64.5
SUC->FUM	72.6
FUM->MAL	72.6
MAL->OAA	80.7
PEP+CO2->OAA	15.4
MAL->PYR+CO2	0.0
ICT->Glyoxylate+SUC	8.1
Glyoxylate+AcCoA->MAL	8.1
AcCoA->Acetate	0.0
PYR->Lactate	0.0
AcCoA->Ethanol	0.0
G6P->(Cellsynthesis)	1.6
F6P->(Cellsynthesis)	0.8
R5P->(Cellsynthesis)	7.3
E4P->(Cellsynthesis)	3.2
G3P->(Cellsynthesis)	1.2
3PG->(Cellsynthesis)	11.0
PEP->(Cellsynthesis)	4.0
PYR->(Cellsynthesis)	22.6
AcCoA->(Cellsynthesis)	30.3
OAA->(Cellsynthesis)	14.6
2KG->(Cellsynthesis)	8.9
CO2->(Evolution)	256.4
