# Supplementary material for: Prediction of Metabolic Flux Distribution from Gene Expression Data Based on the Flux Minimization Principle
Source: PLoS One. 2014 Nov 14;9(11):e112524. doi: 10.1371/journal.pone.0112524 (PMC4232356; doi:10.1371/journal.pone.0112524)
Supplement: Data Set S3 — Network model and data files used for simulations of Escherichia coli metabolism. Provides a zipped file containing a genome-scale metabolic network model of E. coli (iAF1260), five sets of gene expression and flux data for the wild-type strain, and 24 sets of the same for the mutant strains. (ZIP) [file pone.0112524.s007.zip › Ishii_KO05_pfkA_genedata.txt]

gene	mean	std
b0756	5.239E+07	5.189E+06
b2388	3.616E+07	9.034E+06
b0688	1.082E+08	3.036E+07
b4025	1.455E+08	9.748E+06
b3916	1.345E+05	5.675E+04
b1723	4.412E+08	3.584E+08
b4232	5.319E+07	9.476E+06
b2925	1.945E+08	2.569E+07
b2097	2.642E+08	6.322E+07
b3919	9.257E+07	3.837E+06
b1779	5.053E+08	4.416E+07
b1416	6.451E+07	3.213E+07
b1417	4.901E+07	8.603E+05
b2926	2.229E+08	4.316E+06
b0755	2.404E+08	2.432E+07
c5482	1.917E+07	7.269E+06
b2779	2.527E+08	1.888E+07
b1854	1.111E+08	4.865E+07
b1676	1.380E+08	3.261E+07
b1702	1.692E+08	3.967E+07
b1852	7.961E+07	1.532E+07
b0767	9.644E+07	2.554E+07
b2029	1.734E+08	6.601E+07
b3386	4.683E+07	4.136E+06
b2914	4.993E+07	2.337E+05
b4090	4.075E+07	1.135E+07
b2935	1.002E+08	1.729E+07
b2465	1.128E+08	6.949E+06
b2464	1.174E+08	5.135E+05
b0008	1.776E+08	6.494E+07
b1850	3.642E+07	4.958E+06
b1851	2.041E+06	7.347E+05
c4905	2.826E+06	9.047E+05
b0114	1.778E+08	8.674E+06
b0115	8.882E+07	3.797E+06
c0145	3.073E+08	9.324E+07
c4176	1.685E+08	1.015E+08
b3956	1.136E+08	5.123E+07
b2463	1.485E+08	2.643E+07
c1912	8.551E+07	2.399E+07
b0720	9.759E+08	6.455E+08
b1276	1.558E+08	5.278E+06
b0118	4.012E+08	1.677E+08
c1517	7.639E+08	3.701E+08
b0726	3.670E+08	2.599E+08
b0727	2.757E+08	1.909E+08
b0728	4.447E+08	2.637E+08
b0729	1.635E+08	9.667E+07
b0518	6.229E+05	3.032E+05
b0723	2.465E+08	1.515E+08
b0724	1.480E+08	6.887E+07
b0721	2.668E+08	1.787E+08
b0722	2.308E+08	1.446E+08
b4154	2.503E+07	1.290E+07
b4153	1.348E+07	5.209E+06
b4152	5.997E+06	3.630E+06
b4151	6.491E+06	3.723E+06
b1612	1.888E+08	6.027E+07
b4122	1.223E+06	2.878E+04
b1611	5.027E+07	1.466E+07
b3236	4.144E+08	6.313E+07
b4015	1.385E+09	2.478E+08
b4014	1.153E+09	7.745E+06
b2976	8.569E+07	3.100E+07
b4069	5.762E+08	4.422E+08
b0333	7.789E+07	8.792E+07
b1380	2.836E+07	7.832E+06
b2133	4.300E+07	4.715E+06
b3605	1.771E+07	3.091E+06
b0871	1.042E+08	8.361E+06
b0902	3.103E+07	1.780E+06
b0903	4.717E+08	7.996E+05
b3952	1.119E+06	1.391E+05
b3951	1.068E+06	1.482E+05
b1241	2.213E+08	3.462E+07
b2297	2.730E+07	7.252E+06
b2296	8.420E+07	2.285E+07
b0474	1.561E+08	9.063E+07
c4923	5.228E+07	1.715E+07
b1603	2.118E+08	1.115E+08
b1602	8.286E+07	2.820E+07
b2415	3.791E+08	1.534E+08
b2416	2.869E+08	8.671E+07
b2417	1.395E+08	2.059E+06
b1101	9.194E+07	4.521E+07
