# Supplementary material for: Prediction of Metabolic Flux Distribution from Gene Expression Data Based on the Flux Minimization Principle
Source: PLoS One. 2014 Nov 14;9(11):e112524. doi: 10.1371/journal.pone.0112524 (PMC4232356; doi:10.1371/journal.pone.0112524)
Supplement: Data Set S3 — Network model and data files used for simulations of Escherichia coli metabolism. Provides a zipped file containing a genome-scale metabolic network model of E. coli (iAF1260), five sets of gene expression and flux data for the wild-type strain, and 24 sets of the same for the mutant strains. (ZIP) [file pone.0112524.s007.zip › Ishii_KO06_pfkB_fluxdata.txt]

Glucose+PEP->G6P+PYR	100.0
G6P->F6P	51.9
F6P->F1,6P	76.6
F1,6P->DHAP+G3P	76.6
DHAP->G3P	76.6
G3P->3PG	163.2
3PG->PEP	152.7
PEP->PYR	48.7
PYR->AcCoA+CO2	130.0
G6P->6PG	46.6
6PG->Ru5P+CO2	46.6
Ru5P->X5P	25.4
Ru5P->R5P	21.2
R5P+X5P->S7P+G3P	14.3
S7P+G3P->E4P+F6P	14.3
X5P+E4P->F6P+G3P	11.2
AcCoA+OAA->CIT	76.2
CIT->ICT	76.2
ICT->2-KG+CO2	51.3
2-KG->SUC+CO2	42.8
SUC->FUM	67.7
FUM->MAL	67.7
MAL->OAA	89.9
PEP+CO2->OAA	0.2
MAL->PYR+CO2	2.8
ICT->Glyoxylate+SUC	25.0
Glyoxylate+AcCoA->MAL	25.0
AcCoA->Acetate	0.0
PYR->Lactate	0.0
AcCoA->Ethanol	0.0
G6P->(Cellsynthesis)	1.5
F6P->(Cellsynthesis)	0.7
R5P->(Cellsynthesis)	6.9
E4P->(Cellsynthesis)	3.1
G3P->(Cellsynthesis)	1.2
3PG->(Cellsynthesis)	10.5
PEP->(Cellsynthesis)	3.8
PYR->(Cellsynthesis)	21.5
AcCoA->(Cellsynthesis)	28.8
OAA->(Cellsynthesis)	13.9
2KG->(Cellsynthesis)	8.5
CO2->(Evolution)	273.2
