# Supplementary material for: Prediction of Metabolic Flux Distribution from Gene Expression Data Based on the Flux Minimization Principle
Source: PLoS One. 2014 Nov 14;9(11):e112524. doi: 10.1371/journal.pone.0112524 (PMC4232356; doi:10.1371/journal.pone.0112524)
Supplement: Data Set S3 — Network model and data files used for simulations of Escherichia coli metabolism. Provides a zipped file containing a genome-scale metabolic network model of E. coli (iAF1260), five sets of gene expression and flux data for the wild-type strain, and 24 sets of the same for the mutant strains. (ZIP) [file pone.0112524.s007.zip › Ishii_KO06_pfkB_genedata.txt]

gene	mean	std
b0756	4.745E+07	2.521E+06
b2388	3.332E+07	3.126E+06
b0688	9.103E+07	4.505E+06
b4025	1.071E+08	1.064E+07
b3916	3.141E+07	2.426E+06
b1723	1.668E+04	5.741E+03
b4232	4.535E+07	5.475E+06
b2925	1.923E+08	2.199E+07
b2097	2.779E+08	1.493E+07
b3919	7.428E+07	6.112E+06
b1779	4.961E+08	4.569E+07
b1416	1.069E+08	4.776E+06
b1417	4.168E+07	2.764E+06
b2926	1.834E+08	1.013E+07
b0755	2.786E+08	2.089E+07
c5482	1.615E+07	1.216E+06
b2779	2.280E+08	1.712E+07
b1854	9.358E+07	6.908E+06
b1676	8.973E+07	6.861E+06
b1702	2.319E+08	2.072E+07
b1852	5.334E+07	3.604E+06
b0767	5.227E+07	7.091E+06
b2029	1.418E+08	1.211E+07
b3386	4.209E+07	2.269E+06
b2914	3.974E+07	2.366E+06
b4090	1.137E+07	1.241E+06
b2935	9.908E+07	4.414E+06
b2465	1.102E+08	5.557E+06
b2464	1.178E+08	9.435E+06
b0008	1.284E+08	1.801E+07
b1850	2.543E+07	3.730E+06
b1851	6.907E+05	6.430E+04
c4905	2.872E+06	3.680E+05
b0114	2.236E+08	2.966E+07
b0115	1.203E+08	8.413E+06
c0145	3.686E+08	5.685E+07
c4176	3.356E+08	2.721E+07
b3956	6.015E+07	4.574E+06
b2463	2.609E+08	2.123E+07
c1912	1.005E+08	5.186E+06
b0720	1.178E+09	3.708E+07
b1276	2.665E+08	1.328E+07
b0118	5.475E+08	3.727E+07
c1517	7.815E+08	7.627E+07
b0726	4.576E+08	3.061E+07
b0727	3.563E+08	2.612E+07
b0728	5.526E+08	4.885E+07
b0729	3.367E+08	3.499E+07
b0518	7.404E+05	9.775E+04
b0723	3.394E+08	2.655E+07
b0724	2.348E+08	9.849E+06
b0721	2.946E+08	1.877E+07
b0722	3.093E+08	1.454E+07
b4154	4.094E+07	2.770E+06
b4153	2.178E+07	1.198E+06
b4152	8.060E+06	4.395E+05
b4151	9.157E+06	5.366E+05
b1612	2.700E+08	1.839E+07
b4122	1.094E+06	9.378E+04
b1611	7.233E+07	4.384E+06
b3236	5.320E+08	3.702E+07
b4015	1.589E+09	5.538E+07
b4014	1.179E+09	8.864E+07
b2976	1.009E+08	7.504E+06
b4069	9.706E+08	6.544E+07
b0333	6.406E+07	2.870E+06
b1380	2.602E+07	1.868E+06
b2133	5.412E+07	4.902E+06
b3605	1.742E+07	1.790E+06
b0871	1.321E+08	7.750E+06
b0902	2.148E+07	2.028E+06
b0903	3.924E+08	3.237E+07
b3952	9.684E+05	1.187E+05
b3951	1.049E+06	1.360E+05
b1241	1.458E+08	1.559E+07
b2297	2.808E+07	3.763E+06
b2296	8.792E+07	8.160E+06
b0474	1.211E+08	1.154E+07
c4923	7.336E+07	5.453E+06
b1603	1.697E+08	1.117E+07
b1602	8.771E+07	7.929E+06
b2415	2.536E+08	1.104E+07
b2416	1.926E+08	2.628E+07
b2417	1.275E+08	1.605E+07
b1101	1.594E+08	1.838E+07
