# Supplementary material for: Prediction of Metabolic Flux Distribution from Gene Expression Data Based on the Flux Minimization Principle
Source: PLoS One. 2014 Nov 14;9(11):e112524. doi: 10.1371/journal.pone.0112524 (PMC4232356; doi:10.1371/journal.pone.0112524)
Supplement: Data Set S3 — Network model and data files used for simulations of Escherichia coli metabolism. Provides a zipped file containing a genome-scale metabolic network model of E. coli (iAF1260), five sets of gene expression and flux data for the wild-type strain, and 24 sets of the same for the mutant strains. (ZIP) [file pone.0112524.s007.zip › Ishii_KO07_fbp_genedata.txt]

gene	mean	std
b0756	3.797E+07	3.053E+06
b2388	2.916E+07	3.044E+06
b0688	7.699E+07	4.728E+06
b4025	9.057E+07	7.128E+06
b3916	2.441E+07	1.836E+06
b1723	6.001E+07	7.163E+06
b4232	2.504E+04	1.159E+04
b2925	1.841E+08	1.260E+07
b2097	2.450E+08	8.327E+06
b3919	6.322E+07	6.723E+06
b1779	4.441E+08	3.649E+07
b1416	9.215E+07	6.888E+06
b1417	3.368E+07	3.694E+06
b2926	1.728E+08	1.616E+07
b0755	2.082E+08	1.269E+07
c5482	1.241E+07	1.234E+06
b2779	2.014E+08	1.486E+07
b1854	7.667E+07	3.161E+06
b1676	7.555E+07	6.154E+06
b1702	2.118E+08	1.829E+07
b1852	5.073E+07	3.982E+06
b0767	4.143E+07	2.076E+06
b2029	1.477E+08	1.345E+07
b3386	4.197E+07	1.736E+06
b2914	3.692E+07	2.939E+06
b4090	2.621E+07	2.421E+06
b2935	8.487E+07	3.179E+06
b2465	9.750E+07	9.487E+06
b2464	1.100E+08	6.295E+06
b0008	1.117E+08	8.648E+06
b1850	2.189E+07	2.437E+06
b1851	7.584E+05	6.211E+04
c4905	2.448E+06	2.600E+05
b0114	2.638E+08	2.032E+07
b0115	1.044E+08	5.371E+06
c0145	3.436E+08	4.208E+07
c4176	3.561E+08	3.493E+07
b3956	5.036E+07	4.847E+06
b2463	3.346E+08	3.552E+07
c1912	1.086E+08	9.275E+06
b0720	9.227E+08	8.557E+07
b1276	2.625E+08	1.934E+07
b0118	6.393E+08	5.710E+07
c1517	9.575E+08	9.364E+07
b0726	4.493E+08	3.873E+07
b0727	3.777E+08	3.084E+07
b0728	5.944E+08	4.462E+07
b0729	2.982E+08	2.539E+07
b0518	6.337E+05	6.956E+04
b0723	4.034E+08	2.886E+07
b0724	2.687E+08	6.571E+06
b0721	3.688E+08	2.091E+07
b0722	3.433E+08	2.465E+07
b4154	4.426E+07	2.037E+06
b4153	2.085E+07	9.765E+05
b4152	8.462E+06	8.898E+05
b4151	1.033E+07	1.086E+06
b1612	2.623E+08	2.750E+07
b4122	1.124E+06	9.637E+04
b1611	7.279E+07	2.459E+06
b3236	5.823E+08	3.860E+07
b4015	1.937E+09	1.127E+08
b4014	1.278E+09	8.991E+07
b2976	1.224E+08	1.403E+07
b4069	1.262E+09	7.775E+07
b0333	7.257E+07	5.543E+06
b1380	2.177E+07	1.297E+06
b2133	5.085E+07	4.735E+06
b3605	1.401E+07	1.374E+06
b0871	1.174E+08	1.202E+07
b0902	2.468E+07	1.717E+06
b0903	4.766E+08	3.742E+07
b3952	9.826E+05	8.979E+04
b3951	1.060E+06	6.017E+04
b1241	1.774E+08	9.618E+06
b2297	3.244E+07	2.687E+06
b2296	8.471E+07	6.722E+06
b0474	1.494E+08	1.404E+07
c4923	7.464E+07	4.428E+06
b1603	2.064E+08	1.559E+07
b1602	1.015E+08	7.508E+06
b2415	2.954E+08	2.108E+07
b2416	2.045E+08	1.583E+07
b2417	1.324E+08	1.071E+07
b1101	2.206E+08	1.334E+07
