# Supplementary material for: Prediction of Metabolic Flux Distribution from Gene Expression Data Based on the Flux Minimization Principle
Source: PLoS One. 2014 Nov 14;9(11):e112524. doi: 10.1371/journal.pone.0112524 (PMC4232356; doi:10.1371/journal.pone.0112524)
Supplement: Data Set S3 — Network model and data files used for simulations of Escherichia coli metabolism. Provides a zipped file containing a genome-scale metabolic network model of E. coli (iAF1260), five sets of gene expression and flux data for the wild-type strain, and 24 sets of the same for the mutant strains. (ZIP) [file pone.0112524.s007.zip › Ishii_KO08_fbaB_genedata.txt]

gene	mean	std
b0756	5.237E+07	5.327E+06
b2388	3.444E+07	3.844E+06
b0688	1.053E+08	5.590E+06
b4025	1.489E+08	1.832E+07
b3916	2.529E+07	3.975E+06
b1723	4.479E+07	4.110E+06
b4232	4.346E+07	2.023E+06
b2925	1.942E+08	1.814E+07
b2097	3.159E+04	4.447E+03
b3919	8.502E+07	4.315E+06
b1779	5.172E+08	4.724E+07
b1416	8.158E+07	1.120E+07
b1417	4.718E+07	4.333E+06
b2926	2.131E+08	1.427E+07
b0755	2.897E+08	2.286E+07
c5482	1.545E+07	9.848E+05
b2779	2.716E+08	2.235E+07
b1854	9.775E+07	7.185E+06
b1676	1.256E+08	1.599E+07
b1702	2.002E+08	1.088E+07
b1852	5.413E+07	5.801E+06
b0767	7.112E+07	4.741E+06
b2029	1.323E+08	1.400E+07
b3386	4.086E+07	6.099E+06
b2914	4.253E+07	5.788E+06
b4090	8.411E+06	5.470E+05
b2935	8.893E+07	1.314E+07
b2465	1.269E+08	1.096E+07
b2464	1.265E+08	9.087E+06
b0008	1.162E+08	1.602E+07
b1850	3.015E+07	2.527E+06
b1851	9.651E+05	9.202E+04
c4905	2.574E+06	2.222E+05
b0114	1.998E+08	1.609E+07
b0115	9.785E+07	8.448E+06
c0145	2.321E+08	3.093E+07
c4176	3.100E+08	3.842E+07
b3956	5.687E+07	3.821E+06
b2463	2.553E+08	3.531E+07
c1912	1.121E+08	1.003E+07
b0720	9.912E+08	1.314E+08
b1276	2.348E+08	1.969E+07
b0118	4.103E+08	5.661E+07
c1517	6.602E+08	4.647E+07
b0726	3.732E+08	3.895E+07
b0727	2.674E+08	2.880E+07
b0728	4.618E+08	4.460E+07
b0729	2.114E+08	2.186E+07
b0518	1.004E+06	6.166E+04
b0723	3.083E+08	3.121E+07
b0724	2.035E+08	2.249E+07
b0721	3.377E+08	2.573E+07
b0722	2.898E+08	4.085E+07
b4154	4.583E+07	3.460E+06
b4153	2.507E+07	1.974E+06
b4152	9.469E+06	1.021E+06
b4151	1.141E+07	1.108E+06
b1612	2.239E+08	3.330E+07
b4122	1.328E+06	7.850E+04
b1611	6.286E+07	6.262E+06
b3236	4.059E+08	4.899E+07
b4015	2.052E+09	2.165E+08
b4014	1.439E+09	1.375E+08
b2976	9.832E+07	7.098E+06
b4069	8.714E+08	7.002E+07
b0333	6.553E+07	4.232E+06
b1380	3.064E+07	4.617E+06
b2133	5.560E+07	7.258E+06
b3605	1.943E+07	3.154E+06
b0871	1.456E+08	1.644E+07
b0902	2.369E+07	2.241E+06
b0903	5.151E+08	4.473E+07
b3952	1.043E+06	1.795E+05
b3951	1.283E+06	1.911E+05
b1241	2.247E+08	3.068E+07
b2297	3.976E+07	4.417E+06
b2296	1.105E+08	1.562E+07
b0474	1.526E+08	2.314E+07
c4923	7.123E+07	9.610E+06
b1603	1.912E+08	2.461E+07
b1602	8.778E+07	1.402E+07
b2415	2.677E+08	3.705E+07
b2416	2.249E+08	2.164E+07
b2417	1.359E+08	1.589E+07
b1101	1.681E+08	1.710E+07
