# Supplementary material for: Prediction of Metabolic Flux Distribution from Gene Expression Data Based on the Flux Minimization Principle
Source: PLoS One. 2014 Nov 14;9(11):e112524. doi: 10.1371/journal.pone.0112524 (PMC4232356; doi:10.1371/journal.pone.0112524)
Supplement: Data Set S3 — Network model and data files used for simulations of Escherichia coli metabolism. Provides a zipped file containing a genome-scale metabolic network model of E. coli (iAF1260), five sets of gene expression and flux data for the wild-type strain, and 24 sets of the same for the mutant strains. (ZIP) [file pone.0112524.s007.zip › Ishii_KO09_gapC_fluxdata.txt]

Glucose+PEP->G6P+PYR	100.0
G6P->F6P	62.5
F6P->F1,6P	80.4
F1,6P->DHAP+G3P	80.4
DHAP->G3P	80.4
G3P->3PG	167.6
3PG->PEP	157.7
PEP->PYR	54.1
PYR->AcCoA+CO2	143.8
G6P->6PG	36.0
6PG->Ru5P+CO2	36.0
Ru5P->X5P	18.6
Ru5P->R5P	17.4
R5P+X5P->S7P+G3P	10.8
S7P+G3P->E4P+F6P	10.8
X5P+E4P->F6P+G3P	7.9
AcCoA+OAA->CIT	85.0
CIT->ICT	85.0
ICT->2-KG+CO2	53.7
2-KG->SUC+CO2	45.6
SUC->FUM	76.9
FUM->MAL	76.9
MAL->OAA	98.2
PEP+CO2->OAA	0.0
MAL->PYR+CO2	10.1
ICT->Glyoxylate+SUC	31.4
Glyoxylate+AcCoA->MAL	31.4
AcCoA->Acetate	0.0
PYR->Lactate	0.0
AcCoA->Ethanol	0.1
G6P->(Cellsynthesis)	1.5
F6P->(Cellsynthesis)	0.7
R5P->(Cellsynthesis)	6.6
E4P->(Cellsynthesis)	2.9
G3P->(Cellsynthesis)	1.1
3PG->(Cellsynthesis)	9.9
PEP->(Cellsynthesis)	3.6
PYR->(Cellsynthesis)	20.4
AcCoA->(Cellsynthesis)	27.3
OAA->(Cellsynthesis)	13.2
2KG->(Cellsynthesis)	8.1
CO2->(Evolution)	289.1
