# Supplementary material for: Prediction of Metabolic Flux Distribution from Gene Expression Data Based on the Flux Minimization Principle
Source: PLoS One. 2014 Nov 14;9(11):e112524. doi: 10.1371/journal.pone.0112524 (PMC4232356; doi:10.1371/journal.pone.0112524)
Supplement: Data Set S3 — Network model and data files used for simulations of Escherichia coli metabolism. Provides a zipped file containing a genome-scale metabolic network model of E. coli (iAF1260), five sets of gene expression and flux data for the wild-type strain, and 24 sets of the same for the mutant strains. (ZIP) [file pone.0112524.s007.zip › Ishii_KO09_gapC_genedata.txt]

gene	mean	std
b0756	5.226E+07	1.529E+06
b2388	3.959E+07	2.541E+06
b0688	9.509E+07	1.344E+07
b4025	1.140E+08	7.974E+06
b3916	2.270E+07	1.268E+06
b1723	1.226E+07	1.221E+06
b4232	5.851E+07	5.140E+06
b2925	1.525E+08	1.066E+07
b2097	1.256E+08	9.183E+06
b3919	7.308E+07	7.295E+06
b1779	4.035E+08	3.966E+07
b1416	7.431E-23	0.000E+00
b1417	9.751E+07	1.430E+07
b2926	2.054E+08	3.008E+07
b0755	2.355E+08	3.115E+07
c5482	1.974E+07	2.124E+06
b2779	1.880E+08	1.884E+07
b1854	1.044E+08	1.502E+07
b1676	8.465E+07	9.378E+06
b1702	1.981E+08	2.047E+07
b1852	4.993E+07	2.717E+06
b0767	3.500E+07	2.204E+06
b2029	1.249E+08	1.271E+07
b3386	3.326E+07	3.435E+06
b2914	3.874E+07	1.924E+06
b4090	1.125E+07	8.308E+05
b2935	1.068E+08	9.221E+06
b2465	3.792E+07	2.370E+06
b2464	4.081E+07	2.524E+06
b0008	1.506E+08	1.593E+07
b1850	3.371E+07	1.975E+06
b1851	1.314E+06	1.092E+05
c4905	2.662E+06	1.765E+05
b0114	1.947E+08	1.523E+07
b0115	1.067E+08	9.529E+06
c0145	3.843E+08	1.215E+07
c4176	3.770E+08	4.642E+07
b3956	7.691E+07	7.202E+06
b2463	3.598E+08	3.506E+07
c1912	1.062E+08	8.259E+06
b0720	1.139E+09	6.642E+07
b1276	1.238E+08	5.752E+06
b0118	6.929E+08	3.129E+07
c1517	1.093E+09	7.395E+07
b0726	4.856E+08	1.731E+07
b0727	4.415E+08	3.141E+07
b0728	8.652E+08	7.119E+07
b0729	2.848E+08	1.451E+07
b0518	6.394E+05	7.511E+04
b0723	5.053E+08	3.718E+07
b0724	2.718E+08	1.704E+07
b0721	6.104E+08	5.900E+07
b0722	5.197E+08	2.383E+07
b4154	3.443E+07	1.177E+06
b4153	2.434E+07	1.340E+06
b4152	8.195E+06	1.006E+06
b4151	9.718E+06	8.526E+05
b1612	2.989E+08	3.052E+07
b4122	2.076E+06	2.410E+05
b1611	8.038E+07	2.963E+06
b3236	4.566E+08	3.685E+07
b4015	1.904E+09	1.121E+08
b4014	1.180E+09	9.099E+07
b2976	1.308E+08	1.591E+07
b4069	7.541E+08	4.605E+07
b0333	5.645E+07	3.932E+06
b1380	1.839E+07	1.534E+06
b2133	5.443E+07	3.406E+06
b3605	1.579E+07	1.346E+06
b0871	5.032E+07	2.904E+06
b0902	1.831E+07	1.922E+06
b0903	4.137E+08	2.103E+07
b3952	1.184E+06	1.014E+05
b3951	1.442E+06	1.507E+05
b1241	1.468E+08	1.133E+07
b2297	2.897E+07	3.039E+06
b2296	8.317E+07	2.634E+06
b0474	1.907E+08	2.194E+07
c4923	1.034E+08	8.904E+06
b1603	2.313E+08	1.785E+07
b1602	8.370E+07	4.858E+06
b2415	3.259E+08	2.207E+07
b2416	2.460E+08	1.889E+07
b2417	1.041E+08	1.152E+07
b1101	2.726E+08	1.776E+07
