# Supplementary material for: Prediction of Metabolic Flux Distribution from Gene Expression Data Based on the Flux Minimization Principle
Source: PLoS One. 2014 Nov 14;9(11):e112524. doi: 10.1371/journal.pone.0112524 (PMC4232356; doi:10.1371/journal.pone.0112524)
Supplement: Data Set S3 — Network model and data files used for simulations of Escherichia coli metabolism. Provides a zipped file containing a genome-scale metabolic network model of E. coli (iAF1260), five sets of gene expression and flux data for the wild-type strain, and 24 sets of the same for the mutant strains. (ZIP) [file pone.0112524.s007.zip › Ishii_KO10_gpmA_fluxdata.txt]

Glucose+PEP->G6P+PYR	100.0
G6P->F6P	82.7
F6P->F1,6P	86.4
F1,6P->DHAP+G3P	86.4
DHAP->G3P	86.4
G3P->3PG	172.2
3PG->PEP	161.2
PEP->PYR	40.7
PYR->AcCoA+CO2	118.0
G6P->6PG	15.7
6PG->Ru5P+CO2	15.7
Ru5P->X5P	4.5
Ru5P->R5P	11.2
R5P+X5P->S7P+G3P	3.9
S7P+G3P->E4P+F6P	3.9
X5P+E4P->F6P+G3P	0.6
AcCoA+OAA->CIT	80.5
CIT->ICT	80.5
ICT->2-KG+CO2	73.4
2-KG->SUC+CO2	64.5
SUC->FUM	71.6
FUM->MAL	71.6
MAL->OAA	78.7
PEP+CO2->OAA	16.5
MAL->PYR+CO2	0.0
ICT->Glyoxylate+SUC	7.1
Glyoxylate+AcCoA->MAL	7.1
AcCoA->Acetate	0.0
PYR->Lactate	0.0
AcCoA->Ethanol	0.1
G6P->(Cellsynthesis)	1.6
F6P->(Cellsynthesis)	0.8
R5P->(Cellsynthesis)	7.3
E4P->(Cellsynthesis)	3.3
G3P->(Cellsynthesis)	1.2
3PG->(Cellsynthesis)	11.0
PEP->(Cellsynthesis)	4.0
PYR->(Cellsynthesis)	22.7
AcCoA->(Cellsynthesis)	30.3
OAA->(Cellsynthesis)	14.7
2KG->(Cellsynthesis)	8.9
CO2->(Evolution)	255.1
