# Supplementary material for: Prediction of Metabolic Flux Distribution from Gene Expression Data Based on the Flux Minimization Principle
Source: PLoS One. 2014 Nov 14;9(11):e112524. doi: 10.1371/journal.pone.0112524 (PMC4232356; doi:10.1371/journal.pone.0112524)
Supplement: Data Set S3 — Network model and data files used for simulations of Escherichia coli metabolism. Provides a zipped file containing a genome-scale metabolic network model of E. coli (iAF1260), five sets of gene expression and flux data for the wild-type strain, and 24 sets of the same for the mutant strains. (ZIP) [file pone.0112524.s007.zip › Ishii_KO10_gpmA_genedata.txt]

gene	mean	std
b0756	4.666E+07	4.648E+06
b2388	3.239E+07	2.446E+06
b0688	7.637E+07	8.502E+06
b4025	1.032E+08	1.145E+07
b3916	2.614E+07	8.341E+05
b1723	3.665E+07	2.225E+06
b4232	4.879E+07	3.888E+06
b2925	1.813E+08	1.210E+07
b2097	2.862E+08	1.180E+07
b3919	7.762E+07	6.173E+06
b1779	4.624E+08	2.504E+07
b1416	8.249E+07	2.149E+06
b1417	3.794E+07	2.249E+06
b2926	2.081E+08	1.514E+07
b0755	1.929E-22	0.000E+00
c5482	1.465E+07	2.251E+05
b2779	2.386E+08	1.638E+07
b1854	8.037E+07	1.291E+06
b1676	8.710E+07	7.015E+06
b1702	2.089E+08	4.513E+06
b1852	6.395E+07	3.357E+06
b0767	5.139E+07	4.091E+06
b2029	1.765E+08	1.031E+07
b3386	4.565E+07	2.241E+06
b2914	5.107E+07	3.180E+06
b4090	1.431E+07	4.988E+05
b2935	1.186E+08	3.878E+06
b2465	1.012E+08	9.815E+06
b2464	1.263E+08	2.107E+06
b0008	1.961E+08	1.946E+07
b1850	3.551E+07	4.303E+06
b1851	7.785E+05	1.034E+05
c4905	3.056E+06	3.518E+05
b0114	2.465E+08	1.333E+07
b0115	1.328E+08	3.561E+06
c0145	3.306E+08	2.281E+07
c4176	2.825E+08	1.989E+07
b3956	6.398E+07	4.474E+06
b2463	2.568E+08	2.118E+07
c1912	1.111E+08	8.153E+06
b0720	1.025E+09	4.688E+07
b1276	2.807E+08	2.261E+07
b0118	5.571E+08	4.408E+07
c1517	8.803E+08	5.036E+07
b0726	4.900E+08	1.813E+07
b0727	3.582E+08	3.610E+07
b0728	7.046E+08	4.117E+07
b0729	2.994E+08	1.357E+07
b0518	6.633E+05	1.244E+05
b0723	3.232E+08	4.914E+07
b0724	2.382E+08	2.081E+07
b0721	3.486E+08	3.612E+07
b0722	3.381E+08	2.153E+07
b4154	3.774E+07	3.103E+06
b4153	2.162E+07	1.512E+06
b4152	7.021E+06	6.861E+05
b4151	8.011E+06	6.097E+05
b1612	2.921E+08	3.240E+07
b4122	1.173E+06	8.273E+04
b1611	7.574E+07	5.566E+06
b3236	4.900E+08	4.979E+07
b4015	1.819E+09	1.273E+08
b4014	1.199E+09	8.593E+07
b2976	8.550E+07	5.364E+06
b4069	7.308E+08	4.878E+07
b0333	7.338E+07	4.648E+06
b1380	2.144E+07	9.853E+05
b2133	5.106E+07	7.143E+06
b3605	1.572E+07	2.231E+06
b0871	1.043E+08	6.888E+06
b0902	1.951E+07	1.783E+06
b0903	3.827E+08	3.288E+07
b3952	8.895E+05	5.088E+04
b3951	8.208E+05	1.116E+05
b1241	1.539E+08	1.406E+07
b2297	2.366E+07	2.879E+06
b2296	8.536E+07	6.026E+06
b0474	1.465E+08	5.110E+06
c4923	7.986E+07	7.455E+06
b1603	2.050E+08	9.646E+06
b1602	9.113E+07	5.792E+06
b2415	2.776E+08	2.220E+07
b2416	1.975E+08	1.794E+07
b2417	1.265E+08	1.174E+07
b1101	2.612E+08	3.113E+07
