# Supplementary material for: Prediction of Metabolic Flux Distribution from Gene Expression Data Based on the Flux Minimization Principle
Source: PLoS One. 2014 Nov 14;9(11):e112524. doi: 10.1371/journal.pone.0112524 (PMC4232356; doi:10.1371/journal.pone.0112524)
Supplement: Data Set S3 — Network model and data files used for simulations of Escherichia coli metabolism. Provides a zipped file containing a genome-scale metabolic network model of E. coli (iAF1260), five sets of gene expression and flux data for the wild-type strain, and 24 sets of the same for the mutant strains. (ZIP) [file pone.0112524.s007.zip › Ishii_KO11_gpmB_fluxdata.txt]

Glucose+PEP->G6P+PYR	100.0
G6P->F6P	87.6
F6P->F1,6P	89.6
F1,6P->DHAP+G3P	89.6
DHAP->G3P	89.6
G3P->3PG	178.2
3PG->PEP	169.3
PEP->PYR	55.1
PYR->AcCoA+CO2	136.8
G6P->6PG	11.1
6PG->Ru5P+CO2	11.1
Ru5P->X5P	2.6
Ru5P->R5P	8.5
R5P+X5P->S7P+G3P	2.6
S7P+G3P->E4P+F6P	2.6
X5P+E4P->F6P+G3P	0.0
AcCoA+OAA->CIT	104.2
CIT->ICT	104.2
ICT->2-KG+CO2	96.1
2-KG->SUC+CO2	88.9
SUC->FUM	97.0
FUM->MAL	97.0
MAL->OAA	105.1
PEP+CO2->OAA	11.0
MAL->PYR+CO2	0.0
ICT->Glyoxylate+SUC	8.1
Glyoxylate+AcCoA->MAL	8.1
AcCoA->Acetate	0.0
PYR->Lactate	0.0
AcCoA->Ethanol	0.0
G6P->(Cellsynthesis)	1.3
F6P->(Cellsynthesis)	0.6
R5P->(Cellsynthesis)	5.9
E4P->(Cellsynthesis)	2.6
G3P->(Cellsynthesis)	1.0
3PG->(Cellsynthesis)	8.9
PEP->(Cellsynthesis)	3.2
PYR->(Cellsynthesis)	18.3
AcCoA->(Cellsynthesis)	24.5
OAA->(Cellsynthesis)	11.9
2KG->(Cellsynthesis)	7.2
CO2->(Evolution)	321.9
