# Supplementary material for: Prediction of Metabolic Flux Distribution from Gene Expression Data Based on the Flux Minimization Principle
Source: PLoS One. 2014 Nov 14;9(11):e112524. doi: 10.1371/journal.pone.0112524 (PMC4232356; doi:10.1371/journal.pone.0112524)
Supplement: Data Set S3 — Network model and data files used for simulations of Escherichia coli metabolism. Provides a zipped file containing a genome-scale metabolic network model of E. coli (iAF1260), five sets of gene expression and flux data for the wild-type strain, and 24 sets of the same for the mutant strains. (ZIP) [file pone.0112524.s007.zip › Ishii_KO11_gpmB_genedata.txt]

gene	mean	std
b0756	3.476E+07	2.774E+06
b2388	3.348E+07	4.802E+06
b0688	7.243E+07	8.577E+06
b4025	1.124E+08	1.741E+07
b3916	1.934E+07	1.503E+06
b1723	4.623E+07	5.559E+06
b4232	4.327E+07	5.114E+06
b2925	1.585E+08	2.340E+07
b2097	2.231E+08	3.319E+07
b3919	7.040E+07	4.088E+06
b1779	4.687E+08	8.206E+07
b1416	7.911E+07	7.391E+06
b1417	4.013E+07	5.250E+06
b2926	2.428E+08	3.591E+07
b0755	2.007E+08	2.550E+07
c5482	3.512E+04	1.302E+04
b2779	2.327E+08	3.395E+07
b1854	7.511E+07	5.579E+06
b1676	1.043E+08	1.216E+07
b1702	2.207E+08	2.835E+07
b1852	4.296E+07	6.033E+06
b0767	4.242E+07	2.414E+06
b2029	1.405E+08	2.195E+07
b3386	3.886E+07	6.086E+06
b2914	4.271E+07	4.691E+06
b4090	8.097E+06	4.866E+05
b2935	1.303E+08	2.109E+07
b2465	5.774E+07	6.099E+06
b2464	7.431E+07	1.040E+07
b0008	1.409E+08	1.953E+07
b1850	3.132E+07	3.177E+06
b1851	8.164E+05	9.968E+04
c4905	2.834E+06	4.259E+05
b0114	2.153E+08	3.285E+07
b0115	9.664E+07	1.220E+07
c0145	4.082E+08	6.449E+07
c4176	3.299E+08	5.221E+07
b3956	8.213E+07	1.377E+07
b2463	3.316E+08	3.835E+07
c1912	1.239E+08	1.677E+07
b0720	1.053E+09	9.235E+07
b1276	1.947E+08	2.871E+07
b0118	5.836E+08	6.269E+07
c1517	7.928E+08	1.029E+08
b0726	5.819E+08	8.960E+07
b0727	3.915E+08	4.983E+07
b0728	7.404E+08	1.223E+08
b0729	3.044E+08	4.669E+07
b0518	6.528E+05	3.826E+04
b0723	4.036E+08	4.189E+07
b0724	2.321E+08	3.088E+07
b0721	4.913E+08	6.093E+07
b0722	3.696E+08	3.875E+07
b4154	4.292E+07	5.096E+06
b4153	2.269E+07	3.177E+06
b4152	8.555E+06	1.224E+06
b4151	8.230E+06	9.388E+05
b1612	3.603E+08	2.381E+07
b4122	1.487E+06	1.883E+05
b1611	7.806E+07	9.511E+06
b3236	4.996E+08	7.711E+07
b4015	2.050E+09	2.577E+08
b4014	1.264E+09	1.708E+08
b2976	1.171E+08	1.278E+07
b4069	1.165E+09	1.592E+08
b0333	6.353E+07	7.726E+06
b1380	1.731E+07	1.819E+06
b2133	5.501E+07	7.342E+06
b3605	1.226E+07	1.199E+06
b0871	8.720E+07	1.037E+07
b0902	1.762E+07	2.073E+06
b0903	4.353E+08	4.635E+07
b3952	8.225E+05	9.541E+04
b3951	7.751E+05	1.034E+05
b1241	1.689E+08	2.279E+07
b2297	2.490E+07	2.631E+06
b2296	9.350E+07	1.027E+07
b0474	1.999E+08	2.831E+07
c4923	9.430E+07	1.064E+07
b1603	2.236E+08	2.344E+07
b1602	8.819E+07	9.663E+06
b2415	3.209E+08	4.426E+07
b2416	2.036E+08	1.863E+07
b2417	1.185E+08	1.087E+07
b1101	2.577E+08	3.883E+07
