# Supplementary material for: Prediction of Metabolic Flux Distribution from Gene Expression Data Based on the Flux Minimization Principle
Source: PLoS One. 2014 Nov 14;9(11):e112524. doi: 10.1371/journal.pone.0112524 (PMC4232356; doi:10.1371/journal.pone.0112524)
Supplement: Data Set S3 — Network model and data files used for simulations of Escherichia coli metabolism. Provides a zipped file containing a genome-scale metabolic network model of E. coli (iAF1260), five sets of gene expression and flux data for the wild-type strain, and 24 sets of the same for the mutant strains. (ZIP) [file pone.0112524.s007.zip › Ishii_KO12_pykA_fluxdata.txt]

Glucose+PEP->G6P+PYR	100.0
G6P->F6P	74.5
F6P->F1,6P	83.9
F1,6P->DHAP+G3P	83.9
DHAP->G3P	83.9
G3P->3PG	170.2
3PG->PEP	159.7
PEP->PYR	51.0
PYR->AcCoA+CO2	129.3
G6P->6PG	23.9
6PG->Ru5P+CO2	23.9
Ru5P->X5P	10.2
Ru5P->R5P	13.7
R5P+X5P->S7P+G3P	6.7
S7P+G3P->E4P+F6P	6.7
X5P+E4P->F6P+G3P	3.6
AcCoA+OAA->CIT	82.7
CIT->ICT	82.7
ICT->2-KG+CO2	65.1
2-KG->SUC+CO2	56.6
SUC->FUM	74.2
FUM->MAL	74.2
MAL->OAA	91.8
PEP+CO2->OAA	4.9
MAL->PYR+CO2	0.0
ICT->Glyoxylate+SUC	17.6
Glyoxylate+AcCoA->MAL	17.6
AcCoA->Acetate	0.0
PYR->Lactate	0.0
AcCoA->Ethanol	0.0
G6P->(Cellsynthesis)	1.6
F6P->(Cellsynthesis)	0.8
R5P->(Cellsynthesis)	7.0
E4P->(Cellsynthesis)	3.1
G3P->(Cellsynthesis)	1.2
3PG->(Cellsynthesis)	10.5
PEP->(Cellsynthesis)	3.8
PYR->(Cellsynthesis)	21.7
AcCoA->(Cellsynthesis)	29.0
OAA->(Cellsynthesis)	14.0
2KG->(Cellsynthesis)	8.5
CO2->(Evolution)	270.1
