# Supplementary material for: Prediction of Metabolic Flux Distribution from Gene Expression Data Based on the Flux Minimization Principle
Source: PLoS One. 2014 Nov 14;9(11):e112524. doi: 10.1371/journal.pone.0112524 (PMC4232356; doi:10.1371/journal.pone.0112524)
Supplement: Data Set S3 — Network model and data files used for simulations of Escherichia coli metabolism. Provides a zipped file containing a genome-scale metabolic network model of E. coli (iAF1260), five sets of gene expression and flux data for the wild-type strain, and 24 sets of the same for the mutant strains. (ZIP) [file pone.0112524.s007.zip › Ishii_KO12_pykA_genedata.txt]

gene	mean	std
b0756	4.014E+07	4.675E+06
b2388	3.291E+07	7.323E+06
b0688	7.912E+07	1.236E+07
b4025	1.093E+08	1.890E+07
b3916	2.245E+07	2.840E+06
b1723	5.299E+07	9.121E+06
b4232	4.699E+07	6.511E+06
b2925	1.782E+08	3.407E+07
b2097	2.364E+08	4.842E+07
b3919	7.589E+07	1.390E+07
b1779	4.984E+08	1.137E+08
b1416	8.896E+07	1.413E+07
b1417	4.245E+07	8.825E+06
b2926	2.280E+08	2.154E+07
b0755	2.060E+08	3.312E+07
c5482	1.712E+07	2.750E+06
b2779	2.193E+08	4.735E+07
b1854	1.785E+05	2.730E+04
b1676	1.130E+08	1.533E+07
b1702	2.050E+08	3.124E+07
b1852	5.254E+07	1.028E+07
b0767	4.498E+07	5.098E+06
b2029	1.407E+08	2.814E+07
b3386	4.112E+07	6.717E+06
b2914	4.548E+07	8.149E+06
b4090	7.908E+06	1.182E+06
b2935	1.207E+08	2.191E+07
b2465	7.400E+07	1.034E+07
b2464	8.589E+07	1.670E+07
b0008	1.500E+08	2.889E+07
b1850	2.832E+07	4.017E+06
b1851	8.123E+05	1.157E+05
c4905	2.593E+06	5.118E+05
b0114	2.094E+08	4.078E+07
b0115	9.352E+07	1.600E+07
c0145	3.956E+08	7.493E+07
c4176	3.006E+08	4.931E+07
b3956	8.790E+07	1.339E+07
b2463	2.847E+08	4.414E+07
c1912	1.164E+08	1.574E+07
b0720	1.161E+09	1.491E+08
b1276	2.040E+08	3.351E+07
b0118	6.412E+08	9.562E+07
c1517	8.307E+08	1.080E+08
b0726	5.211E+08	7.532E+07
b0727	3.821E+08	5.681E+07
b0728	7.031E+08	1.127E+08
b0729	2.708E+08	5.411E+07
b0518	5.883E+05	9.439E+04
b0723	3.847E+08	4.676E+07
b0724	2.027E+08	2.455E+07
b0721	4.262E+08	5.875E+07
b0722	3.476E+08	3.133E+07
b4154	3.473E+07	5.045E+06
b4153	1.815E+07	2.556E+06
b4152	7.330E+06	1.223E+06
b4151	7.982E+06	1.231E+06
b1612	2.892E+08	3.376E+07
b4122	1.377E+06	2.616E+05
b1611	7.436E+07	1.139E+07
b3236	4.960E+08	6.861E+07
b4015	2.008E+09	3.300E+08
b4014	1.333E+09	2.226E+08
b2976	1.182E+08	1.223E+07
b4069	9.976E+08	1.513E+08
b0333	6.899E+07	6.410E+06
b1380	2.039E+07	1.300E+06
b2133	4.968E+07	1.036E+07
b3605	1.481E+07	1.426E+06
b0871	8.886E+07	1.613E+07
b0902	2.049E+07	3.957E+06
b0903	4.849E+08	7.323E+07
b3952	8.193E+05	1.328E+05
b3951	8.336E+05	1.278E+05
b1241	1.703E+08	3.537E+07
b2297	2.611E+07	3.995E+06
b2296	8.505E+07	1.270E+07
b0474	1.628E+08	2.257E+07
c4923	8.595E+07	1.004E+07
b1603	2.093E+08	2.953E+07
b1602	8.961E+07	1.577E+07
b2415	3.255E+08	3.828E+07
b2416	2.236E+08	2.306E+07
b2417	1.192E+08	1.438E+07
b1101	2.054E+08	2.881E+07
