# Supplementary material for: Prediction of Metabolic Flux Distribution from Gene Expression Data Based on the Flux Minimization Principle
Source: PLoS One. 2014 Nov 14;9(11):e112524. doi: 10.1371/journal.pone.0112524 (PMC4232356; doi:10.1371/journal.pone.0112524)
Supplement: Data Set S3 — Network model and data files used for simulations of Escherichia coli metabolism. Provides a zipped file containing a genome-scale metabolic network model of E. coli (iAF1260), five sets of gene expression and flux data for the wild-type strain, and 24 sets of the same for the mutant strains. (ZIP) [file pone.0112524.s007.zip › Ishii_KO13_pykF_fluxdata.txt]

Glucose+PEP->G6P+PYR	100.0
G6P->F6P	46.5
F6P->F1,6P	74.6
F1,6P->DHAP+G3P	74.6
DHAP->G3P	74.6
G3P->3PG	160.9
3PG->PEP	150.3
PEP->PYR	46.3
PYR->AcCoA+CO2	131.8
G6P->6PG	51.9
6PG->Ru5P+CO2	51.9
Ru5P->X5P	28.9
Ru5P->R5P	23.0
R5P+X5P->S7P+G3P	16.0
S7P+G3P->E4P+F6P	16.0
X5P+E4P->F6P+G3P	12.9
AcCoA+OAA->CIT	72.8
CIT->ICT	72.8
ICT->2-KG+CO2	43.0
2-KG->SUC+CO2	34.4
SUC->FUM	64.2
FUM->MAL	64.2
MAL->OAA	86.7
PEP+CO2->OAA	0.2
MAL->PYR+CO2	7.4
ICT->Glyoxylate+SUC	29.8
Glyoxylate+AcCoA->MAL	29.8
AcCoA->Acetate	0.0
PYR->Lactate	0.0
AcCoA->Ethanol	0.0
G6P->(Cellsynthesis)	1.6
F6P->(Cellsynthesis)	0.8
R5P->(Cellsynthesis)	7.0
E4P->(Cellsynthesis)	3.1
G3P->(Cellsynthesis)	1.2
3PG->(Cellsynthesis)	10.6
PEP->(Cellsynthesis)	3.8
PYR->(Cellsynthesis)	21.8
AcCoA->(Cellsynthesis)	29.2
OAA->(Cellsynthesis)	14.1
2KG->(Cellsynthesis)	8.6
CO2->(Evolution)	268.2
