# Supplementary material for: Prediction of Metabolic Flux Distribution from Gene Expression Data Based on the Flux Minimization Principle
Source: PLoS One. 2014 Nov 14;9(11):e112524. doi: 10.1371/journal.pone.0112524 (PMC4232356; doi:10.1371/journal.pone.0112524)
Supplement: Data Set S3 — Network model and data files used for simulations of Escherichia coli metabolism. Provides a zipped file containing a genome-scale metabolic network model of E. coli (iAF1260), five sets of gene expression and flux data for the wild-type strain, and 24 sets of the same for the mutant strains. (ZIP) [file pone.0112524.s007.zip › Ishii_KO13_pykF_genedata.txt]

gene	mean	std
b0756	4.600E+07	2.898E+06
b2388	2.762E+07	3.401E+06
b0688	8.235E+07	3.465E+06
b4025	1.031E+08	8.120E+06
b3916	2.186E+07	2.377E+06
b1723	5.518E+07	8.808E+06
b4232	4.710E+07	2.802E+06
b2925	1.469E+08	2.154E+07
b2097	2.192E+08	3.112E+07
b3919	8.212E+07	8.450E+06
b1779	4.310E+08	5.181E+07
b1416	9.870E+07	9.011E+06
b1417	3.908E+07	5.635E+06
b2926	2.149E+08	3.022E+07
b0755	2.301E+08	1.867E+07
c5482	1.876E+07	2.202E+06
b2779	2.117E+08	2.471E+07
b1854	9.325E+07	6.713E+06
b1676	7.219E-23	0.000E+00
b1702	2.556E+08	1.566E+07
b1852	4.757E+07	6.502E+06
b0767	4.647E+07	3.921E+06
b2029	1.295E+08	1.741E+07
b3386	4.013E+07	3.070E+06
b2914	4.459E+07	5.924E+06
b4090	1.135E+07	6.498E+05
b2935	1.028E+08	1.201E+07
b2465	7.928E+07	5.037E+06
b2464	7.753E+07	9.194E+06
b0008	1.358E+08	9.541E+06
b1850	2.945E+07	3.092E+06
b1851	9.138E+05	8.077E+04
c4905	2.488E+06	3.645E+05
b0114	2.231E+08	2.473E+07
b0115	9.726E+07	1.521E+07
c0145	3.800E+08	5.387E+07
c4176	3.029E+08	3.447E+07
b3956	7.077E+07	3.661E+06
b2463	2.800E+08	3.694E+07
c1912	1.136E+08	1.409E+07
b0720	1.258E+09	1.174E+08
b1276	1.672E+08	2.415E+07
b0118	6.442E+08	6.494E+07
c1517	7.420E+08	8.343E+07
b0726	4.500E+08	2.480E+07
b0727	3.300E+08	4.323E+07
b0728	6.110E+08	5.111E+07
b0729	2.211E+08	2.554E+07
b0518	8.612E+05	5.172E+04
b0723	3.791E+08	4.750E+07
b0724	2.126E+08	2.167E+07
b0721	4.020E+08	5.581E+07
b0722	3.703E+08	1.935E+07
b4154	3.635E+07	5.333E+06
b4153	2.113E+07	1.541E+06
b4152	7.699E+06	9.224E+05
b4151	9.877E+06	8.114E+05
b1612	3.140E+08	1.364E+07
b4122	1.382E+06	1.537E+05
b1611	6.875E+07	7.595E+06
b3236	5.015E+08	6.447E+07
b4015	1.889E+09	2.462E+08
b4014	1.294E+09	1.703E+08
b2976	1.251E+08	6.456E+06
b4069	9.624E+08	1.278E+08
b0333	6.774E+07	3.801E+06
b1380	1.968E+07	1.391E+06
b2133	5.171E+07	7.260E+06
b3605	1.474E+07	6.728E+05
b0871	8.567E+07	1.026E+07
b0902	2.078E+07	2.438E+06
b0903	4.364E+08	1.834E+07
b3952	7.306E+05	1.331E+05
b3951	9.168E+05	9.441E+04
b1241	1.505E+08	1.962E+07
b2297	2.672E+07	2.348E+06
b2296	9.038E+07	9.877E+06
b0474	1.773E+08	1.139E+07
c4923	8.612E+07	7.964E+06
b1603	2.017E+08	3.475E+07
b1602	9.453E+07	1.221E+07
b2415	3.237E+08	4.126E+07
b2416	2.417E+08	2.699E+07
b2417	1.236E+08	1.526E+07
b1101	2.496E+08	3.419E+07
