# Supplementary material for: Prediction of Metabolic Flux Distribution from Gene Expression Data Based on the Flux Minimization Principle
Source: PLoS One. 2014 Nov 14;9(11):e112524. doi: 10.1371/journal.pone.0112524 (PMC4232356; doi:10.1371/journal.pone.0112524)
Supplement: Data Set S3 — Network model and data files used for simulations of Escherichia coli metabolism. Provides a zipped file containing a genome-scale metabolic network model of E. coli (iAF1260), five sets of gene expression and flux data for the wild-type strain, and 24 sets of the same for the mutant strains. (ZIP) [file pone.0112524.s007.zip › Ishii_KO14_ppsA_fluxdata.txt]

Glucose+PEP->G6P+PYR	100.0
G6P->F6P	67.6
F6P->F1,6P	82.2
F1,6P->DHAP+G3P	82.2
DHAP->G3P	82.2
G3P->3PG	169.5
3PG->PEP	159.6
PEP->PYR	34.8
PYR->AcCoA+CO2	114.4
G6P->6PG	30.9
6PG->Ru5P+CO2	30.9
Ru5P->X5P	15.3
Ru5P->R5P	15.6
R5P+X5P->S7P+G3P	9.1
S7P+G3P->E4P+F6P	9.1
X5P+E4P->F6P+G3P	6.2
AcCoA+OAA->CIT	87.1
CIT->ICT	87.1
ICT->2-KG+CO2	87.1
2-KG->SUC+CO2	79.1
SUC->FUM	79.1
FUM->MAL	79.1
MAL->OAA	79.1
PEP+CO2->OAA	21.2
MAL->PYR+CO2	0.0
ICT->Glyoxylate+SUC	0.0
Glyoxylate+AcCoA->MAL	0.0
AcCoA->Acetate	0.0
PYR->Lactate	0.0
AcCoA->Ethanol	0.0
G6P->(Cellsynthesis)	1.5
F6P->(Cellsynthesis)	0.7
R5P->(Cellsynthesis)	6.5
E4P->(Cellsynthesis)	2.9
G3P->(Cellsynthesis)	1.1
3PG->(Cellsynthesis)	9.9
PEP->(Cellsynthesis)	3.6
PYR->(Cellsynthesis)	20.4
AcCoA->(Cellsynthesis)	27.3
OAA->(Cellsynthesis)	13.2
2KG->(Cellsynthesis)	8.0
CO2->(Evolution)	290.3
