# Supplementary material for: Prediction of Metabolic Flux Distribution from Gene Expression Data Based on the Flux Minimization Principle
Source: PLoS One. 2014 Nov 14;9(11):e112524. doi: 10.1371/journal.pone.0112524 (PMC4232356; doi:10.1371/journal.pone.0112524)
Supplement: Data Set S3 — Network model and data files used for simulations of Escherichia coli metabolism. Provides a zipped file containing a genome-scale metabolic network model of E. coli (iAF1260), five sets of gene expression and flux data for the wild-type strain, and 24 sets of the same for the mutant strains. (ZIP) [file pone.0112524.s007.zip › Ishii_KO14_ppsA_genedata.txt]

gene	mean	std
b0756	4.741E+07	2.929E+06
b2388	3.129E+07	5.931E+06
b0688	8.630E+07	6.616E+06
b4025	1.177E+08	7.441E+06
b3916	2.516E+07	2.192E+06
b1723	4.459E+07	4.916E+06
b4232	4.869E+07	3.226E+06
b2925	1.868E+08	1.965E+07
b2097	1.909E+08	8.049E+06
b3919	6.880E+07	3.239E+06
b1779	4.596E+08	3.984E+07
b1416	9.277E+07	7.683E+06
b1417	3.571E+07	3.721E+06
b2926	1.941E+08	6.164E+06
b0755	1.900E+08	2.409E+07
c5482	1.796E+07	8.398E+05
b2779	1.737E+08	2.364E+07
b1854	7.459E+07	4.619E+06
b1676	9.695E+07	9.292E+06
b1702	1.353E+05	3.406E+04
b1852	5.589E+07	2.316E+06
b0767	3.711E+07	6.429E+05
b2029	1.124E+08	1.782E+07
b3386	3.315E+07	3.153E+06
b2914	4.132E+07	2.308E+06
b4090	9.877E+06	6.084E+05
b2935	1.040E+08	8.886E+06
b2465	6.362E+07	7.038E+06
b2464	6.673E+07	7.415E+06
b0008	1.398E+08	1.741E+07
b1850	3.217E+07	7.341E+05
b1851	9.757E+05	3.384E+04
c4905	2.791E+06	1.588E+05
b0114	2.205E+08	1.382E+07
b0115	1.174E+08	6.843E+06
c0145	3.607E+08	4.045E+07
c4176	3.247E+08	3.706E+07
b3956	8.872E+07	6.386E+06
b2463	2.761E+08	9.238E+06
c1912	8.846E+07	5.445E+06
b0720	1.159E+09	8.831E+07
b1276	1.731E+08	7.960E+06
b0118	6.636E+08	5.557E+07
c1517	7.810E+08	5.407E+07
b0726	5.044E+08	4.377E+07
b0727	3.047E+08	9.384E+06
b0728	6.166E+08	4.316E+07
b0729	2.137E+08	8.196E+06
b0518	7.618E+05	6.530E+04
b0723	3.331E+08	1.534E+07
b0724	2.158E+08	1.280E+07
b0721	4.145E+08	2.177E+07
b0722	4.158E+08	2.671E+07
b4154	3.694E+07	2.726E+06
b4153	2.559E+07	1.457E+06
b4152	6.906E+06	7.860E+05
b4151	7.920E+06	5.547E+05
b1612	3.456E+08	3.677E+07
b4122	1.483E+06	3.320E+04
b1611	7.427E+07	6.242E+06
b3236	4.383E+08	3.340E+07
b4015	2.445E+09	7.967E+07
b4014	1.631E+09	1.285E+08
b2976	1.670E+08	1.014E+07
b4069	9.957E+08	6.440E+07
b0333	8.703E+07	4.977E+06
b1380	1.968E+07	9.836E+05
b2133	5.664E+07	5.550E+06
b3605	1.626E+07	2.049E+06
b0871	7.851E+07	1.047E+07
b0902	1.830E+07	1.734E+06
b0903	4.215E+08	4.072E+07
b3952	8.815E+05	5.242E+04
b3951	9.283E+05	4.634E+04
b1241	1.642E+08	8.746E+06
b2297	2.826E+07	1.364E+06
b2296	9.207E+07	4.095E+06
b0474	1.810E+08	2.849E+07
c4923	8.591E+07	5.354E+06
b1603	2.045E+08	1.186E+07
b1602	7.041E+07	1.734E+06
b2415	2.495E+08	8.537E+06
b2416	2.099E+08	8.429E+06
b2417	1.115E+08	5.910E+06
b1101	1.931E+08	1.761E+07
