# Supplementary material for: Prediction of Metabolic Flux Distribution from Gene Expression Data Based on the Flux Minimization Principle
Source: PLoS One. 2014 Nov 14;9(11):e112524. doi: 10.1371/journal.pone.0112524 (PMC4232356; doi:10.1371/journal.pone.0112524)
Supplement: Data Set S3 — Network model and data files used for simulations of Escherichia coli metabolism. Provides a zipped file containing a genome-scale metabolic network model of E. coli (iAF1260), five sets of gene expression and flux data for the wild-type strain, and 24 sets of the same for the mutant strains. (ZIP) [file pone.0112524.s007.zip › Ishii_KO15_zwf_fluxdata.txt]

Glucose+PEP->G6P+PYR	100.0
G6P->F6P	98.6
F6P->F1,6P	92.8
F1,6P->DHAP+G3P	92.8
DHAP->G3P	92.8
G3P->3PG	180.7
3PG->PEP	171.4
PEP->PYR	68.0
PYR->AcCoA+CO2	156.1
6PG->Ru5P+CO2	0.0
Ru5P->X5P	-5.1
Ru5P->R5P	5.1
R5P+X5P->S7P+G3P	-1.1
S7P+G3P->E4P+F6P	-1.1
X5P+E4P->F6P+G3P	-3.9
AcCoA+OAA->CIT	102.7
CIT->ICT	102.7
ICT->2-KG+CO2	75.5
2-KG->SUC+CO2	67.9
SUC->FUM	95.1
FUM->MAL	95.1
MAL->OAA	115.1
PEP+CO2->OAA	0.0
MAL->PYR+CO2	7.2
ICT->Glyoxylate+SUC	27.2
Glyoxylate+AcCoA->MAL	27.2
AcCoA->Acetate	0.0
PYR->Lactate	0.0
AcCoA->Ethanol	0.4
G6P->(Cellsynthesis)	1.4
F6P->(Cellsynthesis)	0.7
R5P->(Cellsynthesis)	6.2
E4P->(Cellsynthesis)	2.8
G3P->(Cellsynthesis)	1.0
3PG->(Cellsynthesis)	9.3
PEP->(Cellsynthesis)	3.4
PYR->(Cellsynthesis)	19.2
AcCoA->(Cellsynthesis)	25.7
OAA->(Cellsynthesis)	12.4
2KG->(Cellsynthesis)	7.6
CO2->(Evolution)	306.7
