# Supplementary material for: Prediction of Metabolic Flux Distribution from Gene Expression Data Based on the Flux Minimization Principle
Source: PLoS One. 2014 Nov 14;9(11):e112524. doi: 10.1371/journal.pone.0112524 (PMC4232356; doi:10.1371/journal.pone.0112524)
Supplement: Data Set S3 — Network model and data files used for simulations of Escherichia coli metabolism. Provides a zipped file containing a genome-scale metabolic network model of E. coli (iAF1260), five sets of gene expression and flux data for the wild-type strain, and 24 sets of the same for the mutant strains. (ZIP) [file pone.0112524.s007.zip › Ishii_KO15_zwf_genedata.txt]

gene	mean	std
b0756	4.903E+07	6.125E+06
b2388	3.896E+07	4.976E+06
b0688	8.527E+07	5.094E+06
b4025	1.230E+08	1.084E+07
b3916	2.528E+07	3.480E+06
b1723	4.552E+07	4.185E+06
b4232	4.151E+07	4.099E+06
b2925	1.700E+08	1.920E+07
b2097	2.296E+08	2.228E+07
b3919	7.034E+07	7.963E+06
b1779	4.320E+08	3.653E+07
b1416	7.936E+07	5.463E+06
b1417	3.525E+07	3.417E+06
b2926	2.537E+08	2.885E+07
b0755	2.118E+08	2.828E+07
c5482	1.842E+07	2.952E+06
b2779	2.452E+08	2.998E+07
b1854	1.158E+08	1.531E+07
b1676	1.154E+08	1.689E+07
b1702	2.022E+08	2.266E+07
b1852	8.244E+04	3.019E+03
b0767	6.711E+07	6.992E+06
b2029	1.206E+08	1.582E+07
b3386	4.203E+07	4.625E+06
b2914	4.203E+07	4.098E+06
b4090	1.103E+07	1.343E+06
b2935	1.070E+08	1.008E+07
b2465	7.836E+07	3.388E+06
b2464	8.442E+07	6.997E+06
b0008	1.377E+08	1.243E+07
b1850	3.985E+07	6.817E+06
b1851	2.885E+06	3.352E+05
c4905	3.160E+06	2.919E+05
b0114	2.118E+08	2.667E+07
b0115	1.129E+08	1.002E+07
c0145	3.717E+08	3.506E+07
c4176	3.267E+08	2.675E+07
b3956	8.519E+07	8.000E+06
b2463	2.821E+08	1.767E+07
c1912	9.904E+07	8.477E+06
b0720	1.216E+09	8.767E+07
b1276	1.903E+08	2.145E+07
b0118	4.763E+08	2.756E+07
c1517	6.194E+08	6.557E+07
b0726	3.533E+08	4.152E+07
b0727	2.516E+08	2.098E+07
b0728	5.058E+08	6.790E+07
b0729	1.897E+08	1.720E+07
b0518	9.781E+05	5.226E+04
b0723	3.007E+08	3.312E+07
b0724	1.662E+08	1.361E+07
b0721	3.632E+08	4.078E+07
b0722	3.022E+08	2.001E+07
b4154	3.754E+07	3.734E+06
b4153	2.240E+07	1.261E+06
b4152	7.616E+06	8.092E+05
b4151	9.704E+06	4.899E+05
b1612	2.930E+08	2.127E+07
b4122	1.313E+06	8.181E+04
b1611	6.836E+07	6.062E+06
b3236	4.837E+08	4.813E+07
b4015	1.853E+09	1.792E+08
b4014	1.299E+09	1.074E+08
b2976	1.530E+08	6.868E+06
b4069	1.123E+09	8.052E+07
b0333	9.205E+07	7.414E+06
b1380	2.214E+07	3.005E+06
b2133	5.697E+07	6.310E+06
b3605	1.546E+07	4.486E+05
b0871	1.096E+08	9.864E+06
b0902	1.663E+07	1.224E+06
b0903	5.387E+08	2.680E+07
b3952	1.185E+06	9.972E+04
b3951	1.068E+06	9.565E+04
b1241	2.396E+08	1.722E+07
b2297	2.826E+07	1.711E+06
b2296	1.113E+08	8.461E+06
b0474	1.587E+08	1.420E+07
c4923	7.166E+07	4.287E+06
b1603	2.305E+08	2.251E+07
b1602	9.075E+07	5.988E+06
b2415	3.005E+08	2.910E+07
b2416	2.198E+08	8.407E+06
b2417	1.283E+08	1.000E+07
b1101	1.866E+08	1.100E+07
