# Supplementary material for: Prediction of Metabolic Flux Distribution from Gene Expression Data Based on the Flux Minimization Principle
Source: PLoS One. 2014 Nov 14;9(11):e112524. doi: 10.1371/journal.pone.0112524 (PMC4232356; doi:10.1371/journal.pone.0112524)
Supplement: Data Set S3 — Network model and data files used for simulations of Escherichia coli metabolism. Provides a zipped file containing a genome-scale metabolic network model of E. coli (iAF1260), five sets of gene expression and flux data for the wild-type strain, and 24 sets of the same for the mutant strains. (ZIP) [file pone.0112524.s007.zip › Ishii_KO16_pgl_fluxdata.txt]

Glucose+PEP->G6P+PYR	100.0
G6P->F6P	78.1
F6P->F1,6P	85.5
F1,6P->DHAP+G3P	85.5
DHAP->G3P	85.5
G3P->3PG	172.5
3PG->PEP	162.3
PEP->PYR	51.4
PYR->AcCoA+CO2	130.5
G6P->6PG	20.4
6PG->Ru5P+CO2	20.4
Ru5P->X5P	8.1
Ru5P->R5P	12.3
R5P+X5P->S7P+G3P	5.6
S7P+G3P->E4P+F6P	5.6
X5P+E4P->F6P+G3P	2.6
AcCoA+OAA->CIT	87.9
CIT->ICT	87.9
ICT->2-KG+CO2	73.3
2-KG->SUC+CO2	65.0
SUC->FUM	79.6
FUM->MAL	79.6
MAL->OAA	94.2
PEP+CO2->OAA	7.2
MAL->PYR+CO2	0.0
ICT->Glyoxylate+SUC	14.6
Glyoxylate+AcCoA->MAL	14.6
6-PG->G3P+PYR	0.0
AcCoA->Acetate	0.0
PYR->Lactate	0.0
AcCoA->Ethanol	0.0
G6P->(Cellsynthesis)	1.5
F6P->(Cellsynthesis)	0.7
R5P->(Cellsynthesis)	6.7
E4P->(Cellsynthesis)	3.0
G3P->(Cellsynthesis)	1.1
3PG->(Cellsynthesis)	10.2
PEP->(Cellsynthesis)	3.7
PYR->(Cellsynthesis)	20.9
AcCoA->(Cellsynthesis)	28.0
OAA->(Cellsynthesis)	13.5
2KG->(Cellsynthesis)	8.3
CO2->(Evolution)	282.1
