# Supplementary material for: Prediction of Metabolic Flux Distribution from Gene Expression Data Based on the Flux Minimization Principle
Source: PLoS One. 2014 Nov 14;9(11):e112524. doi: 10.1371/journal.pone.0112524 (PMC4232356; doi:10.1371/journal.pone.0112524)
Supplement: Data Set S3 — Network model and data files used for simulations of Escherichia coli metabolism. Provides a zipped file containing a genome-scale metabolic network model of E. coli (iAF1260), five sets of gene expression and flux data for the wild-type strain, and 24 sets of the same for the mutant strains. (ZIP) [file pone.0112524.s007.zip › Ishii_KO16_pgl_genedata.txt]

gene	mean	std
b0756	4.523E+07	2.686E+06
b2388	3.808E+07	3.082E+06
b0688	9.158E+07	6.491E+06
b4025	1.177E+08	7.734E+06
b3916	2.603E+07	2.573E+06
b1723	2.388E+07	3.246E+06
b4232	5.779E+07	7.556E+06
b2925	1.891E+08	1.731E+07
b2097	1.446E+08	1.192E+07
b3919	9.096E+07	9.487E+06
b1779	6.179E+08	1.005E+08
b1416	8.246E+07	1.143E+07
b1417	4.637E+07	9.048E+06
b2926	2.062E+08	2.209E+07
b0755	2.238E+08	3.019E+07
c5482	2.472E+07	3.143E+06
b2779	1.857E+08	1.258E+07
b1854	1.122E+08	8.867E+06
b1676	9.769E+07	7.167E+06
b1702	1.814E+08	9.260E+06
b1852	5.549E+07	3.342E+06
b0767	2.993E+04	1.075E+04
b2029	1.251E+08	4.872E+06
b3386	4.287E+07	3.488E+06
b2914	4.676E+07	4.942E+06
b4090	1.508E+07	1.716E+06
b2935	1.220E+08	9.498E+06
b2465	5.175E+07	2.929E+06
b2464	5.233E+07	5.829E+06
b0008	2.392E+08	2.581E+07
b1850	5.105E+07	3.300E+06
b1851	6.938E+06	4.256E+05
c4905	2.542E+06	4.228E+05
b0114	2.086E+08	4.212E+07
b0115	1.027E+08	1.084E+07
c0145	4.435E+08	1.483E+07
c4176	3.058E+08	2.451E+07
b3956	9.093E+07	5.137E+06
b2463	2.410E+08	2.485E+07
c1912	1.027E+08	7.691E+06
b0720	1.219E+09	5.836E+07
b1276	1.232E+08	1.081E+07
b0118	5.007E+08	1.020E+07
c1517	8.558E+08	7.377E+07
b0726	4.151E+08	2.231E+07
b0727	3.463E+08	2.480E+07
b0728	5.807E+08	3.093E+07
b0729	2.514E+08	3.095E+07
b0518	5.667E+05	6.024E+04
b0723	3.711E+08	2.412E+07
b0724	2.479E+08	9.877E+06
b0721	4.383E+08	3.419E+07
b0722	3.813E+08	3.006E+07
b4154	2.782E+07	2.095E+06
b4153	1.371E+07	9.122E+05
b4152	7.030E+06	7.907E+05
b4151	7.322E+06	4.646E+05
b1612	3.308E+08	2.321E+07
b4122	1.356E+06	1.619E+05
b1611	8.551E+07	5.841E+06
b3236	5.499E+08	2.621E+07
b4015	1.310E+09	1.257E+08
b4014	1.147E+09	5.579E+07
b2976	1.025E+08	6.176E+06
b4069	6.653E+08	5.821E+07
b0333	4.394E+07	1.634E+06
b1380	2.850E+07	2.275E+06
b2133	3.939E+07	2.623E+06
b3605	2.125E+07	1.898E+06
b0871	5.105E+07	4.539E+06
b0902	3.256E+07	2.429E+06
b0903	4.345E+08	3.904E+07
b3952	9.859E+05	1.121E+05
b3951	9.483E+05	7.873E+04
b1241	1.428E+08	6.459E+06
b2297	2.882E+07	3.878E+06
b2296	7.966E+07	1.025E+07
b0474	1.888E+08	1.194E+07
c4923	9.213E+07	1.196E+07
b1603	1.821E+08	1.593E+07
b1602	7.114E+07	7.601E+06
b2415	4.140E+08	2.505E+07
b2416	3.115E+08	3.606E+07
b2417	1.221E+08	1.026E+07
b1101	7.272E+07	5.821E+06
