# Supplementary material for: Prediction of Metabolic Flux Distribution from Gene Expression Data Based on the Flux Minimization Principle
Source: PLoS One. 2014 Nov 14;9(11):e112524. doi: 10.1371/journal.pone.0112524 (PMC4232356; doi:10.1371/journal.pone.0112524)
Supplement: Data Set S3 — Network model and data files used for simulations of Escherichia coli metabolism. Provides a zipped file containing a genome-scale metabolic network model of E. coli (iAF1260), five sets of gene expression and flux data for the wild-type strain, and 24 sets of the same for the mutant strains. (ZIP) [file pone.0112524.s007.zip › Ishii_KO17_gnd_fluxdata.txt]

Glucose+PEP->G6P+PYR	100.0
G6P->F6P	98.7
F6P->F1,6P	93.4
F1,6P->DHAP+G3P	93.4
DHAP->G3P	93.4
G3P->3PG	182.1
3PG->PEP	173.3
PEP->PYR	66.9
PYR->AcCoA+CO2	148.7
G6P->6PG	0.0
Ru5P->X5P	-4.7
Ru5P->R5P	4.7
R5P+X5P->S7P+G3P	-1.1
S7P+G3P->E4P+F6P	-1.1
X5P+E4P->F6P+G3P	-3.7
AcCoA+OAA->CIT	108.5
CIT->ICT	108.5
ICT->2-KG+CO2	92.6
2-KG->SUC+CO2	85.4
SUC->FUM	101.3
FUM->MAL	101.3
MAL->OAA	117.1
PEP+CO2->OAA	3.2
MAL->PYR+CO2	0.0
ICT->Glyoxylate+SUC	15.8
Glyoxylate+AcCoA->MAL	15.8
6-PG->G3P+PYR	0.0
AcCoA->Acetate	0.1
PYR->Lactate	0.0
AcCoA->Ethanol	0.0
G6P->(Cellsynthesis)	1.3
F6P->(Cellsynthesis)	0.6
R5P->(Cellsynthesis)	5.8
E4P->(Cellsynthesis)	2.6
G3P->(Cellsynthesis)	1.0
3PG->(Cellsynthesis)	8.8
PEP->(Cellsynthesis)	3.2
PYR->(Cellsynthesis)	18.2
AcCoA->(Cellsynthesis)	24.3
OAA->(Cellsynthesis)	11.8
2KG->(Cellsynthesis)	7.2
CO2->(Evolution)	323.6
