# Supplementary material for: Prediction of Metabolic Flux Distribution from Gene Expression Data Based on the Flux Minimization Principle
Source: PLoS One. 2014 Nov 14;9(11):e112524. doi: 10.1371/journal.pone.0112524 (PMC4232356; doi:10.1371/journal.pone.0112524)
Supplement: Data Set S3 — Network model and data files used for simulations of Escherichia coli metabolism. Provides a zipped file containing a genome-scale metabolic network model of E. coli (iAF1260), five sets of gene expression and flux data for the wild-type strain, and 24 sets of the same for the mutant strains. (ZIP) [file pone.0112524.s007.zip › Ishii_KO17_gnd_genedata.txt]

gene	mean	std
b0756	6.102E+07	7.156E+06
b2388	4.602E+07	5.388E+06
b0688	9.668E+07	9.644E+06
b4025	1.624E+08	1.638E+07
b3916	3.252E+07	3.321E+06
b1723	4.050E+07	4.497E+06
b4232	5.688E+07	5.711E+06
b2925	1.607E+08	1.941E+07
b2097	2.512E+08	1.897E+07
b3919	7.755E+07	1.191E+07
b1779	3.190E+08	3.623E+07
b1416	8.979E+07	9.919E+06
b1417	2.664E+07	3.534E+06
b2926	2.282E+08	2.349E+07
b0755	1.644E+08	3.067E+07
c5482	1.316E+07	1.698E+06
b2779	1.756E+08	2.054E+07
b1854	9.180E+07	1.304E+07
b1676	8.314E+07	1.544E+07
b1702	2.475E+08	2.431E+07
b1852	5.870E+07	7.707E+06
b0767	4.832E+07	1.979E+06
b2029	9.066E+04	2.337E+04
b3386	3.178E+07	4.671E+06
b2914	2.962E+07	2.502E+06
b4090	1.233E+07	1.348E+06
b2935	1.154E+08	1.063E+07
b2465	8.132E+07	9.084E+06
b2464	1.017E+08	1.207E+07
b0008	1.440E+08	1.776E+07
b1850	3.695E+07	2.556E+06
b1851	4.464E+06	4.295E+05
c4905	2.589E+06	1.760E+05
b0114	1.812E+08	1.153E+07
b0115	9.093E+07	6.604E+06
c0145	2.673E+08	2.726E+07
c4176	2.873E+08	3.631E+07
b3956	7.471E+07	8.116E+06
b2463	2.993E+08	3.754E+07
c1912	1.040E+08	8.491E+06
b0720	1.200E+09	1.355E+08
b1276	2.360E+08	1.665E+07
b0118	5.600E+08	4.840E+07
c1517	8.345E+08	1.191E+08
b0726	4.960E+08	6.916E+07
b0727	3.651E+08	3.599E+07
b0728	6.049E+08	6.875E+07
b0729	2.465E+08	3.044E+07
b0518	9.135E+05	1.542E+05
b0723	3.947E+08	4.072E+07
b0724	1.810E+08	2.211E+07
b0721	4.375E+08	5.042E+07
b0722	3.789E+08	4.027E+07
b4154	3.021E+07	4.682E+06
b4153	2.378E+07	3.425E+06
b4152	6.694E+06	1.108E+06
b4151	9.261E+06	9.809E+05
b1612	2.990E+08	3.958E+07
b4122	1.226E+06	1.409E+05
b1611	5.033E+07	9.037E+06
b3236	4.576E+08	5.209E+07
b4015	2.201E+09	2.710E+08
b4014	1.476E+09	1.713E+08
b2976	1.218E+08	1.209E+07
b4069	1.078E+09	1.212E+08
b0333	8.344E+07	9.280E+06
b1380	2.817E+07	3.267E+06
b2133	5.149E+07	5.844E+06
b3605	1.428E+07	1.488E+06
b0871	9.542E+07	1.264E+07
b0902	1.338E+07	1.373E+06
b0903	4.185E+08	4.547E+07
b3952	7.254E+05	6.767E+04
b3951	8.547E+05	1.001E+05
b1241	1.472E+08	1.210E+07
b2297	2.207E+07	1.888E+06
b2296	9.308E+07	1.181E+07
b0474	1.935E+08	2.074E+07
c4923	8.985E+07	8.693E+06
b1603	2.140E+08	2.725E+07
b1602	6.003E+07	4.064E+06
b2415	2.197E+08	2.995E+07
b2416	1.600E+08	1.122E+07
b2417	1.094E+08	1.355E+07
b1101	1.871E+08	2.577E+07
