# Supplementary material for: Prediction of Metabolic Flux Distribution from Gene Expression Data Based on the Flux Minimization Principle
Source: PLoS One. 2014 Nov 14;9(11):e112524. doi: 10.1371/journal.pone.0112524 (PMC4232356; doi:10.1371/journal.pone.0112524)
Supplement: Data Set S3 — Network model and data files used for simulations of Escherichia coli metabolism. Provides a zipped file containing a genome-scale metabolic network model of E. coli (iAF1260), five sets of gene expression and flux data for the wild-type strain, and 24 sets of the same for the mutant strains. (ZIP) [file pone.0112524.s007.zip › Ishii_KO18_rpe_fluxdata.txt]

Glucose+PEP->G6P+PYR	100.0
G6P->F6P	92.2
F6P->F1,6P	91.6
F1,6P->DHAP+G3P	91.6
DHAP->G3P	91.6
G3P->3PG	181.1
3PG->PEP	172.9
PEP->PYR	69.9
PYR->AcCoA+CO2	152.9
G6P->6PG	6.6
6PG->Ru5P+CO2	6.6
Ru5P->R5P	6.6
R5P+X5P->S7P+G3P	1.2
S7P+G3P->E4P+F6P	1.2
X5P+E4P->F6P+G3P	-1.2
AcCoA+OAA->CIT	111.4
CIT->ICT	111.4
ICT->2-KG+CO2	93.9
2-KG->SUC+CO2	87.3
SUC->FUM	104.8
FUM->MAL	104.8
MAL->OAA	122.3
PEP+CO2->OAA	0.0
MAL->PYR+CO2	0.0
ICT->Glyoxylate+SUC	17.5
Glyoxylate+AcCoA->MAL	17.5
6-PG->G3P+PYR	0.0
AcCoA->Acetate	0.0
PYR->Lactate	0.2
AcCoA->Ethanol	1.5
G6P->(Cellsynthesis)	1.2
F6P->(Cellsynthesis)	0.6
R5P->(Cellsynthesis)	5.4
E4P->(Cellsynthesis)	2.4
G3P->(Cellsynthesis)	0.9
3PG->(Cellsynthesis)	8.2
PEP->(Cellsynthesis)	3.0
PYR->(Cellsynthesis)	16.8
AcCoA->(Cellsynthesis)	22.5
OAA->(Cellsynthesis)	10.9
2KG->(Cellsynthesis)	6.6
CO2->(Evolution)	340.7
