# Supplementary material for: Prediction of Metabolic Flux Distribution from Gene Expression Data Based on the Flux Minimization Principle
Source: PLoS One. 2014 Nov 14;9(11):e112524. doi: 10.1371/journal.pone.0112524 (PMC4232356; doi:10.1371/journal.pone.0112524)
Supplement: Data Set S3 — Network model and data files used for simulations of Escherichia coli metabolism. Provides a zipped file containing a genome-scale metabolic network model of E. coli (iAF1260), five sets of gene expression and flux data for the wild-type strain, and 24 sets of the same for the mutant strains. (ZIP) [file pone.0112524.s007.zip › Ishii_KO18_rpe_genedata.txt]

gene	mean	std
b0756	2.938E+07	4.764E+06
b2388	3.755E+07	4.743E+06
b0688	1.425E+08	1.253E+07
b4025	9.960E+07	1.707E+07
b3916	4.282E+07	4.702E+06
b1723	8.682E+07	8.253E+06
b4232	3.527E+07	4.445E+06
b2925	1.482E+08	8.530E+06
b2097	4.270E+08	3.781E+07
b3919	9.541E+07	1.026E+07
b1779	5.651E+08	6.035E+07
b1416	5.350E+07	5.044E+06
b1417	3.546E+07	4.907E+06
b2926	2.716E+08	2.419E+07
b0755	2.825E+08	3.312E+07
c5482	9.868E+06	1.788E+06
b2779	2.686E+08	3.389E+07
b1854	9.537E+07	2.443E+06
b1676	1.160E+08	1.870E+07
b1702	1.380E+08	1.416E+07
b1852	4.129E+07	7.962E+06
b0767	5.601E+07	3.240E+06
b2029	1.400E+08	1.456E+07
b3386	4.224E+04	7.374E+03
b2914	4.334E+07	5.739E+06
b4090	1.912E+07	2.504E+06
b2935	6.817E+07	3.417E+06
b2465	9.570E+07	1.472E+07
b2464	1.185E+08	8.710E+06
b0008	8.543E+07	1.385E+07
b1850	1.101E+07	5.926E+05
b1851	3.585E+05	5.234E+04
c4905	6.630E+06	3.044E+05
b0114	8.586E+07	8.943E+06
b0115	6.242E+07	6.424E+06
c0145	2.300E+08	2.113E+07
c4176	3.010E+08	4.627E+07
b3956	4.103E+07	3.729E+06
b2463	1.950E+08	2.467E+07
c1912	6.485E+07	1.029E+07
b0720	6.132E+08	7.247E+07
b1276	4.027E+08	5.844E+07
b0118	2.190E+08	3.113E+07
c1517	4.242E+08	1.560E+07
b0726	4.989E+08	4.772E+07
b0727	3.907E+08	3.528E+07
b0728	3.887E+08	4.009E+07
b0729	1.571E+08	2.733E+07
b0518	8.904E+05	7.717E+04
b0723	1.941E+08	2.561E+07
b0724	1.666E+08	1.741E+07
b0721	1.338E+08	1.869E+07
b0722	1.922E+08	1.092E+07
b4154	8.633E+07	1.254E+07
b4153	5.693E+07	5.138E+06
b4152	1.977E+07	9.551E+05
b4151	1.967E+07	2.766E+06
b1612	2.882E+08	4.744E+07
b4122	1.277E+06	1.695E+05
b1611	8.368E+07	1.354E+07
b3236	5.136E+08	3.274E+07
b4015	8.898E+08	8.838E+07
b4014	9.338E+08	3.850E+07
b2976	8.976E+07	8.703E+06
b4069	2.107E+09	3.781E+08
b0333	1.497E+06	7.939E+04
b1380	3.853E+07	4.129E+06
b2133	5.448E+07	1.305E+06
b3605	3.275E+07	2.718E+06
b0871	1.238E+08	6.839E+06
b0902	7.289E+07	4.602E+06
b0903	5.035E+08	2.402E+07
b3952	1.658E+06	5.840E+04
b3951	1.182E+06	1.904E+05
b1241	3.732E+08	1.354E+07
b2297	2.798E+07	4.919E+06
b2296	2.074E+08	6.449E+06
b0474	5.696E+07	9.814E+06
c4923	5.958E+07	6.087E+06
b1603	1.116E+08	3.874E+06
b1602	4.499E+07	1.498E+06
b2415	1.804E+08	3.217E+07
b2416	1.469E+08	1.677E+07
b2417	1.853E+08	9.332E+06
b1101	2.736E+07	2.302E+06
