# Supplementary material for: Prediction of Metabolic Flux Distribution from Gene Expression Data Based on the Flux Minimization Principle
Source: PLoS One. 2014 Nov 14;9(11):e112524. doi: 10.1371/journal.pone.0112524 (PMC4232356; doi:10.1371/journal.pone.0112524)
Supplement: Data Set S3 — Network model and data files used for simulations of Escherichia coli metabolism. Provides a zipped file containing a genome-scale metabolic network model of E. coli (iAF1260), five sets of gene expression and flux data for the wild-type strain, and 24 sets of the same for the mutant strains. (ZIP) [file pone.0112524.s007.zip › Ishii_KO19_rpiA_fluxdata.txt]

Glucose+PEP->G6P+PYR	100.0
G6P->F6P	67.3
F6P->F1,6P	69.4
F1,6P->DHAP+G3P	69.4
DHAP->G3P	69.4
G3P->3PG	157.3
3PG->PEP	148.0
PEP->PYR	44.6
PYR->AcCoA+CO2	144.8
G6P->6PG	31.3
6PG->Ru5P+CO2	11.8
Ru5P->X5P	2.8
Ru5P->R5P	9.0
R5P+X5P->S7P+G3P	2.8
S7P+G3P->E4P+F6P	2.8
X5P+E4P->F6P+G3P	0.0
AcCoA+OAA->CIT	99.1
CIT->ICT	99.1
ICT->2-KG+CO2	79.1
2-KG->SUC+CO2	71.5
SUC->FUM	91.5
FUM->MAL	91.5
MAL->OAA	111.5
PEP+CO2->OAA	0.0
MAL->PYR+CO2	0.0
ICT->Glyoxylate+SUC	20.0
Glyoxylate+AcCoA->MAL	20.0
6-PG->G3P+PYR	19.5
AcCoA->Acetate	0.0
PYR->Lactate	0.1
AcCoA->Ethanol	0.0
G6P->(Cellsynthesis)	1.4
F6P->(Cellsynthesis)	0.7
R5P->(Cellsynthesis)	6.2
E4P->(Cellsynthesis)	2.8
G3P->(Cellsynthesis)	1.0
3PG->(Cellsynthesis)	9.3
PEP->(Cellsynthesis)	3.4
PYR->(Cellsynthesis)	19.2
AcCoA->(Cellsynthesis)	25.7
OAA->(Cellsynthesis)	12.4
2KG->(Cellsynthesis)	7.6
CO2->(Evolution)	307.2
