# Supplementary material for: Prediction of Metabolic Flux Distribution from Gene Expression Data Based on the Flux Minimization Principle
Source: PLoS One. 2014 Nov 14;9(11):e112524. doi: 10.1371/journal.pone.0112524 (PMC4232356; doi:10.1371/journal.pone.0112524)
Supplement: Data Set S3 — Network model and data files used for simulations of Escherichia coli metabolism. Provides a zipped file containing a genome-scale metabolic network model of E. coli (iAF1260), five sets of gene expression and flux data for the wild-type strain, and 24 sets of the same for the mutant strains. (ZIP) [file pone.0112524.s007.zip › Ishii_KO19_rpiA_genedata.txt]

gene	mean	std
b0756	3.955E+07	5.628E+06
b2388	3.046E+07	3.945E+06
b0688	1.149E+08	1.091E+07
b4025	1.012E+08	1.549E+07
b3916	3.201E+07	2.964E+06
b1723	6.018E+07	4.532E+06
b4232	4.321E+07	5.769E+06
b2925	1.663E+08	1.534E+07
b2097	1.611E+08	2.082E+07
b3919	8.693E+07	1.292E+07
b1779	3.638E+08	3.296E+07
b1416	9.631E+07	7.014E+06
b1417	3.503E+07	4.011E+06
b2926	1.954E+08	1.720E+07
b0755	2.379E+08	7.912E+06
c5482	1.708E+07	1.871E+06
b2779	1.552E+08	2.204E+07
b1854	1.143E+08	1.138E+07
b1676	7.972E+07	1.107E+07
b1702	2.666E+08	2.664E+07
b1852	4.285E+07	6.174E+06
b0767	6.376E+07	6.052E+06
b2029	1.435E+08	2.076E+07
b3386	3.153E+07	4.545E+06
b2914	4.807E+04	9.675E+03
b4090	1.814E+09	1.247E+08
b2935	1.239E+08	6.252E+06
b2465	5.018E+07	8.200E+06
b2464	6.857E+07	6.155E+06
b0008	1.150E+08	1.637E+07
b1850	3.727E+07	1.978E+06
b1851	1.176E+06	9.485E+04
c4905	3.390E+06	3.183E+05
b0114	1.462E+08	2.238E+07
b0115	9.305E+07	8.352E+06
c0145	4.153E+08	3.801E+07
c4176	2.595E+08	2.707E+07
b3956	8.713E+07	3.604E+05
b2463	2.525E+08	2.938E+07
c1912	1.195E+08	1.295E+07
b0720	1.075E+09	1.003E+08
b1276	1.370E+08	1.286E+07
b0118	4.977E+08	5.341E+07
c1517	8.019E+08	5.647E+07
b0726	3.715E+08	4.254E+07
b0727	3.449E+08	2.397E+07
b0728	4.207E+08	6.029E+07
b0729	2.229E+08	2.277E+07
b0518	9.138E+05	8.200E+04
b0723	3.016E+08	3.737E+07
b0724	2.519E+08	1.796E+07
b0721	3.146E+08	3.439E+07
b0722	3.527E+08	6.164E+06
b4154	2.637E+07	2.808E+06
b4153	2.229E+07	2.520E+06
b4152	1.163E+07	1.189E+06
b4151	9.903E+06	1.483E+06
b1612	2.898E+08	2.632E+07
b4122	1.203E+06	1.352E+05
b1611	8.262E+07	1.044E+07
b3236	6.835E+08	5.835E+07
b4015	1.913E+09	2.015E+08
b4014	1.348E+09	3.489E+07
b2976	1.018E+08	1.089E+07
b4069	8.746E+08	5.808E+07
b0333	5.430E+07	3.934E+06
b1380	2.141E+07	3.805E+06
b2133	5.983E+07	5.496E+06
b3605	2.209E+07	6.681E+05
b0871	8.690E+07	7.770E+06
b0902	1.776E+07	1.934E+06
b0903	4.538E+08	1.769E+07
b3952	1.392E+06	1.178E+05
b3951	9.410E+05	9.796E+04
b1241	1.867E+08	2.280E+07
b2297	2.684E+07	3.957E+06
b2296	1.015E+08	5.343E+06
b0474	1.827E+08	1.704E+07
c4923	1.245E+08	2.356E+07
b1603	1.823E+08	1.057E+07
b1602	9.637E+07	1.209E+07
b2415	2.493E+08	2.201E+07
b2416	2.114E+08	1.918E+07
b2417	1.677E+08	1.918E+07
b1101	2.228E+08	6.934E+06
