# Supplementary material for: Prediction of Metabolic Flux Distribution from Gene Expression Data Based on the Flux Minimization Principle
Source: PLoS One. 2014 Nov 14;9(11):e112524. doi: 10.1371/journal.pone.0112524 (PMC4232356; doi:10.1371/journal.pone.0112524)
Supplement: Data Set S3 — Network model and data files used for simulations of Escherichia coli metabolism. Provides a zipped file containing a genome-scale metabolic network model of E. coli (iAF1260), five sets of gene expression and flux data for the wild-type strain, and 24 sets of the same for the mutant strains. (ZIP) [file pone.0112524.s007.zip › Ishii_KO20_rpiB_fluxdata.txt]

Glucose+PEP->G6P+PYR	100.0
G6P->F6P	50.8
F6P->F1,6P	78.5
F1,6P->DHAP+G3P	78.5
DHAP->G3P	78.5
G3P->3PG	169.3
3PG->PEP	162.1
PEP->PYR	52.4
PYR->AcCoA+CO2	137.9
G6P->6PG	48.1
6PG->Ru5P+CO2	48.1
Ru5P->X5P	28.2
Ru5P->R5P	19.9
R5P+X5P->S7P+G3P	15.2
S7P+G3P->E4P+F6P	15.2
X5P+E4P->F6P+G3P	13.1
AcCoA+OAA->CIT	109.5
CIT->ICT	109.5
ICT->2-KG+CO2	101.1
2-KG->SUC+CO2	95.3
SUC->FUM	103.7
FUM->MAL	103.7
MAL->OAA	111.9
PEP+CO2->OAA	7.1
MAL->PYR+CO2	0.2
ICT->Glyoxylate+SUC	8.4
Glyoxylate+AcCoA->MAL	8.4
AcCoA->Acetate	0.0
PYR->Lactate	0.0
AcCoA->Ethanol	0.3
G6P->(Cellsynthesis)	1.1
F6P->(Cellsynthesis)	0.5
R5P->(Cellsynthesis)	4.7
E4P->(Cellsynthesis)	2.1
G3P->(Cellsynthesis)	0.8
3PG->(Cellsynthesis)	7.2
PEP->(Cellsynthesis)	2.6
PYR->(Cellsynthesis)	14.7
AcCoA->(Cellsynthesis)	19.7
OAA->(Cellsynthesis)	9.5
2KG->(Cellsynthesis)	5.8
CO2->(Evolution)	375.6
