# Supplementary material for: Prediction of Metabolic Flux Distribution from Gene Expression Data Based on the Flux Minimization Principle
Source: PLoS One. 2014 Nov 14;9(11):e112524. doi: 10.1371/journal.pone.0112524 (PMC4232356; doi:10.1371/journal.pone.0112524)
Supplement: Data Set S3 — Network model and data files used for simulations of Escherichia coli metabolism. Provides a zipped file containing a genome-scale metabolic network model of E. coli (iAF1260), five sets of gene expression and flux data for the wild-type strain, and 24 sets of the same for the mutant strains. (ZIP) [file pone.0112524.s007.zip › Ishii_KO20_rpiB_genedata.txt]

gene	mean	std
b0756	5.542E+07	6.112E+06
b2388	3.395E+07	1.863E+06
b0688	8.527E+07	9.924E+06
b4025	1.066E+08	1.325E+07
b3916	2.859E+07	3.133E+06
b1723	3.689E+07	2.800E+06
b4232	5.386E+07	5.980E+06
b2925	1.470E+08	1.500E+07
b2097	1.727E+08	1.892E+07
b3919	7.092E+07	9.268E+06
b1779	4.266E+08	3.480E+07
b1416	9.336E+07	1.109E+07
b1417	3.400E+07	2.745E+06
b2926	1.972E+08	1.081E+07
b0755	1.968E+08	3.856E+07
c5482	1.888E+07	2.942E+06
b2779	1.807E+08	3.467E+06
b1854	9.646E+07	1.262E+07
b1676	8.938E+07	1.504E+07
b1702	2.218E+08	3.154E+07
b1852	4.720E+07	8.746E+06
b0767	3.855E+07	5.358E+06
b2029	1.134E+08	1.064E+07
b3386	3.852E+07	3.150E+06
b2914	3.982E+07	3.444E+06
b4090	1.256E+06	2.128E+05
b2935	1.220E+08	1.023E+07
b2465	5.553E+07	5.121E+06
b2464	5.778E+07	3.571E+06
b0008	1.612E+08	1.777E+07
b1850	3.038E+07	3.341E+06
b1851	9.925E+05	7.223E+04
c4905	2.773E+06	2.842E+05
b0114	2.276E+08	2.356E+07
b0115	9.464E+07	1.523E+07
c0145	3.940E+08	6.422E+07
c4176	3.324E+08	4.280E+07
b3956	7.961E+07	3.868E+06
b2463	3.353E+08	3.991E+07
c1912	1.189E+08	1.438E+07
b0720	1.355E+09	1.317E+08
b1276	1.644E+08	1.862E+07
b0118	6.911E+08	8.393E+07
c1517	8.599E+08	1.659E+08
b0726	4.563E+08	2.308E+07
b0727	3.315E+08	4.446E+07
b0728	6.551E+08	6.989E+07
b0729	2.622E+08	2.912E+07
b0518	8.103E+05	9.962E+04
b0723	4.469E+08	4.329E+07
b0724	2.115E+08	1.118E+07
b0721	4.718E+08	6.189E+07
b0722	3.675E+08	2.876E+07
b4154	3.651E+07	3.916E+06
b4153	2.121E+07	1.904E+06
b4152	8.490E+06	4.352E+05
b4151	1.017E+07	1.949E+06
b1612	3.268E+08	1.980E+07
b4122	1.529E+06	2.294E+05
b1611	7.932E+07	9.254E+06
b3236	5.163E+08	6.813E+07
b4015	1.954E+09	1.088E+08
b4014	1.225E+09	1.337E+08
b2976	1.233E+08	9.324E+06
b4069	9.774E+08	7.153E+07
b0333	6.444E+07	4.815E+06
b1380	2.414E+07	2.435E+06
b2133	5.017E+07	9.630E+06
b3605	1.507E+07	2.173E+06
b0871	6.845E+07	1.055E+07
b0902	2.005E+07	2.227E+06
b0903	4.048E+08	4.749E+07
b3952	1.018E+06	2.031E+05
b3951	1.013E+06	1.397E+05
b1241	1.399E+08	1.634E+07
b2297	2.777E+07	2.885E+06
b2296	9.140E+07	1.611E+07
b0474	2.284E+08	1.259E+07
c4923	1.096E+08	3.833E+06
b1603	1.869E+08	2.693E+07
b1602	8.645E+07	7.070E+06
b2415	2.987E+08	9.154E+06
b2416	2.246E+08	8.700E+06
b2417	1.171E+08	5.182E+06
b1101	2.085E+08	1.592E+07
