# Supplementary material for: Prediction of Metabolic Flux Distribution from Gene Expression Data Based on the Flux Minimization Principle
Source: PLoS One. 2014 Nov 14;9(11):e112524. doi: 10.1371/journal.pone.0112524 (PMC4232356; doi:10.1371/journal.pone.0112524)
Supplement: Data Set S3 — Network model and data files used for simulations of Escherichia coli metabolism. Provides a zipped file containing a genome-scale metabolic network model of E. coli (iAF1260), five sets of gene expression and flux data for the wild-type strain, and 24 sets of the same for the mutant strains. (ZIP) [file pone.0112524.s007.zip › Ishii_KO21_tktA_fluxdata.txt]

Glucose+PEP->G6P+PYR	100.0
G6P->F6P	77.8
F6P->F1,6P	79.3
F1,6P->DHAP+G3P	79.3
DHAP->G3P	79.3
G3P->3PG	170.7
3PG->PEP	164.1
PEP->PYR	47.5
PYR->AcCoA+CO2	146.7
G6P->6PG	21.2
6PG->Ru5P+CO2	8.4
Ru5P->X5P	2.0
Ru5P->R5P	6.4
R5P+X5P->S7P+G3P	2.0
S7P+G3P->E4P+F6P	2.0
X5P+E4P->F6P+G3P	0.0
AcCoA+OAA->CIT	128.5
CIT->ICT	128.5
ICT->2-KG+CO2	128.5
2-KG->SUC+CO2	123.1
SUC->FUM	123.1
FUM->MAL	123.1
MAL->OAA	123.1
PEP+CO2->OAA	14.2
MAL->PYR+CO2	0.0
ICT->Glyoxylate+SUC	0.0
Glyoxylate+AcCoA->MAL	0.0
6-PG->G3P+PYR	12.8
AcCoA->Acetate	0.0
PYR->Lactate	0.0
AcCoA->Ethanol	0.0
G6P->(Cellsynthesis)	1.0
F6P->(Cellsynthesis)	0.5
R5P->(Cellsynthesis)	4.4
E4P->(Cellsynthesis)	2.0
G3P->(Cellsynthesis)	0.7
3PG->(Cellsynthesis)	6.6
PEP->(Cellsynthesis)	2.4
PYR->(Cellsynthesis)	13.6
AcCoA->(Cellsynthesis)	18.2
OAA->(Cellsynthesis)	8.8
2KG->(Cellsynthesis)	5.4
CO2->(Evolution)	392.5
