# Supplementary material for: Prediction of Metabolic Flux Distribution from Gene Expression Data Based on the Flux Minimization Principle
Source: PLoS One. 2014 Nov 14;9(11):e112524. doi: 10.1371/journal.pone.0112524 (PMC4232356; doi:10.1371/journal.pone.0112524)
Supplement: Data Set S3 — Network model and data files used for simulations of Escherichia coli metabolism. Provides a zipped file containing a genome-scale metabolic network model of E. coli (iAF1260), five sets of gene expression and flux data for the wild-type strain, and 24 sets of the same for the mutant strains. (ZIP) [file pone.0112524.s007.zip › Ishii_KO21_tktA_genedata.txt]

gene	mean	std
b0756	5.542E+07	2.528E+06
b2388	3.436E+07	4.158E+06
b0688	9.902E+07	4.415E+06
b4025	1.076E+08	9.852E+06
b3916	3.374E+07	2.501E+06
b1723	5.189E+07	1.034E+07
b4232	4.340E+07	4.545E+06
b2925	1.969E+08	2.244E+07
b2097	3.132E+08	2.858E+07
b3919	6.491E+07	6.028E+06
b1779	3.837E+08	2.805E+07
b1416	1.163E+08	1.230E+07
b1417	5.469E+07	2.682E+06
b2926	1.369E+08	1.326E+07
b0755	2.540E+08	9.562E+06
c5482	1.312E+07	1.327E+06
b2779	2.292E+08	1.399E+07
b1854	6.429E+07	8.175E+06
b1676	1.061E+08	6.214E+06
b1702	2.384E+08	1.940E+07
b1852	4.433E+07	4.313E+06
b0767	5.461E+07	2.700E+06
b2029	1.351E+08	2.537E+06
b3386	3.574E+07	2.620E+06
b2914	3.368E+07	3.331E+06
b4090	7.129E+06	7.233E+04
b2935	3.244E+05	3.869E+04
b2465	1.348E+08	1.037E+07
b2464	1.572E+08	1.236E+07
b0008	1.128E+08	1.130E+07
b1850	2.586E+07	1.585E+06
b1851	5.063E+05	4.001E+04
c4905	2.536E+06	2.278E+05
b0114	1.518E+08	2.189E+07
b0115	9.974E+07	7.617E+06
c0145	2.144E+08	1.831E+07
c4176	3.540E+08	3.930E+07
b3956	3.962E+07	4.523E+06
b2463	2.160E+08	1.610E+07
c1912	5.774E+07	5.307E+06
b0720	7.463E+08	7.516E+07
b1276	2.200E+08	2.228E+07
b0118	5.995E+08	3.208E+07
c1517	5.221E+08	6.107E+07
b0726	4.683E+08	2.846E+07
b0727	2.970E+08	4.112E+07
b0728	6.257E+08	6.565E+07
b0729	2.264E+08	2.685E+07
b0518	8.823E+05	3.750E+04
b0723	1.982E+08	1.972E+07
b0724	2.099E+08	2.029E+07
b0721	2.409E+08	2.548E+07
b0722	2.477E+08	2.701E+07
b4154	5.623E+07	5.730E+06
b4153	3.251E+07	3.106E+06
b4152	1.267E+07	1.242E+05
b4151	1.278E+07	1.506E+06
b1612	3.031E+08	2.990E+07
b4122	1.425E+06	1.110E+05
b1611	1.146E+08	1.005E+07
b3236	4.236E+08	4.780E+07
b4015	2.702E+09	3.650E+08
b4014	1.691E+09	1.786E+08
b2976	1.660E+08	1.976E+07
b4069	1.294E+09	1.292E+08
b0333	6.128E+07	6.334E+06
b1380	2.575E+07	2.332E+06
b2133	5.734E+07	2.962E+06
b3605	2.066E+07	3.744E+06
b0871	1.415E+08	1.026E+07
b0902	1.642E+07	1.490E+06
b0903	4.352E+08	2.504E+07
b3952	1.226E+06	1.164E+05
b3951	1.456E+06	1.190E+05
b1241	2.054E+08	1.609E+07
b2297	2.626E+07	2.914E+06
b2296	9.795E+07	1.245E+07
b0474	6.865E+07	1.074E+06
c4923	6.104E+07	7.382E+05
b1603	1.345E+08	1.717E+07
b1602	6.930E+07	2.539E+06
b2415	1.811E+08	1.919E+07
b2416	1.572E+08	5.744E+06
b2417	1.757E+08	1.700E+07
b1101	6.804E+07	2.575E+06
