# Supplementary material for: Prediction of Metabolic Flux Distribution from Gene Expression Data Based on the Flux Minimization Principle
Source: PLoS One. 2014 Nov 14;9(11):e112524. doi: 10.1371/journal.pone.0112524 (PMC4232356; doi:10.1371/journal.pone.0112524)
Supplement: Data Set S3 — Network model and data files used for simulations of Escherichia coli metabolism. Provides a zipped file containing a genome-scale metabolic network model of E. coli (iAF1260), five sets of gene expression and flux data for the wild-type strain, and 24 sets of the same for the mutant strains. (ZIP) [file pone.0112524.s007.zip › Ishii_KO22_tktB_fluxdata.txt]

Glucose+PEP->G6P+PYR	100.0
G6P->F6P	85.9
F6P->F1,6P	88.2
F1,6P->DHAP+G3P	88.2
DHAP->G3P	88.2
G3P->3PG	175.3
3PG->PEP	165.3
PEP->PYR	40.3
PYR->AcCoA+CO2	119.7
G6P->6PG	12.6
6PG->Ru5P+CO2	12.6
Ru5P->X5P	3.0
Ru5P->R5P	9.6
R5P+X5P->S7P+G3P	3.0
S7P+G3P->E4P+F6P	3.0
X5P+E4P->F6P+G3P	0.0
AcCoA+OAA->CIT	92.2
CIT->ICT	92.2
ICT->2-KG+CO2	92.2
2-KG->SUC+CO2	84.1
SUC->FUM	84.1
FUM->MAL	84.1
MAL->OAA	84.1
PEP+CO2->OAA	21.4
MAL->PYR+CO2	0.0
ICT->Glyoxylate+SUC	0.0
Glyoxylate+AcCoA->MAL	0.0
AcCoA->Acetate	0.0
PYR->Lactate	0.0
AcCoA->Ethanol	0.0
G6P->(Cellsynthesis)	1.5
F6P->(Cellsynthesis)	0.7
R5P->(Cellsynthesis)	6.6
E4P->(Cellsynthesis)	3.0
G3P->(Cellsynthesis)	1.1
3PG->(Cellsynthesis)	10.0
PEP->(Cellsynthesis)	3.6
PYR->(Cellsynthesis)	20.6
AcCoA->(Cellsynthesis)	27.5
OAA->(Cellsynthesis)	13.3
2KG->(Cellsynthesis)	8.1
CO2->(Evolution)	287.2
