# Supplementary material for: Prediction of Metabolic Flux Distribution from Gene Expression Data Based on the Flux Minimization Principle
Source: PLoS One. 2014 Nov 14;9(11):e112524. doi: 10.1371/journal.pone.0112524 (PMC4232356; doi:10.1371/journal.pone.0112524)
Supplement: Data Set S3 — Network model and data files used for simulations of Escherichia coli metabolism. Provides a zipped file containing a genome-scale metabolic network model of E. coli (iAF1260), five sets of gene expression and flux data for the wild-type strain, and 24 sets of the same for the mutant strains. (ZIP) [file pone.0112524.s007.zip › Ishii_KO22_tktB_genedata.txt]

gene	mean	std
b0756	4.769E+07	3.072E+06
b2388	3.607E+07	3.219E+06
b0688	8.830E+07	9.052E+06
b4025	1.140E+08	1.121E+07
b3916	2.790E+07	3.483E+06
b1723	4.147E+07	1.503E+06
b4232	5.863E+07	5.265E+06
b2925	1.548E+08	8.266E+06
b2097	2.077E+08	1.992E+07
b3919	8.548E+07	1.249E+07
b1779	4.409E+08	3.800E+07
b1416	1.023E+08	1.232E+07
b1417	3.933E+07	3.939E+06
b2926	2.205E+08	2.030E+07
b0755	2.250E+08	3.247E+07
c5482	2.147E+07	2.623E+06
b2779	1.937E+08	1.074E+07
b1854	9.021E+07	1.191E+07
b1676	9.879E+07	7.055E+06
b1702	2.454E+08	2.509E+07
b1852	5.062E+07	3.759E+06
b0767	3.603E+07	1.789E+06
b2029	1.254E+08	1.224E+07
b3386	3.655E+07	1.985E+06
b2914	4.345E+07	3.870E+06
b4090	9.402E+06	6.664E+05
b2935	1.182E+08	1.508E+07
b2465	6.410E+04	9.290E+03
b2464	5.865E+07	6.765E+06
b0008	1.506E+08	1.452E+07
b1850	3.203E+07	3.082E+06
b1851	1.049E+06	2.120E+05
c4905	2.654E+06	9.969E+04
b0114	2.068E+08	1.781E+07
b0115	9.703E+07	6.447E+06
c0145	3.511E+08	4.836E+07
c4176	2.976E+08	2.386E+07
b3956	8.810E+07	7.075E+06
b2463	2.731E+08	2.615E+07
c1912	1.026E+08	8.826E+06
b0720	1.333E+09	2.911E+07
b1276	1.581E+08	1.822E+07
b0118	5.897E+08	3.677E+07
c1517	7.929E+08	9.803E+07
b0726	4.961E+08	4.285E+07
b0727	3.437E+08	3.216E+07
b0728	5.545E+08	4.085E+07
b0729	2.461E+08	3.005E+07
b0518	8.315E+05	7.418E+04
b0723	3.758E+08	3.181E+07
b0724	2.279E+08	2.589E+07
b0721	4.484E+08	4.012E+07
b0722	4.239E+08	3.730E+07
b4154	3.767E+07	3.318E+06
b4153	2.440E+07	2.418E+06
b4152	8.930E+06	7.355E+05
b4151	1.057E+07	6.520E+05
b1612	3.435E+08	2.754E+07
b4122	1.505E+06	1.036E+05
b1611	6.156E+07	5.987E+06
b3236	4.869E+08	3.401E+07
b4015	2.091E+09	1.573E+08
b4014	1.359E+09	1.123E+08
b2976	1.224E+08	1.765E+07
b4069	9.686E+08	1.599E+08
b0333	6.276E+07	4.294E+06
b1380	2.233E+07	3.219E+06
b2133	5.145E+07	4.162E+06
b3605	1.526E+07	1.593E+06
b0871	7.304E+07	4.899E+06
b0902	2.116E+07	1.152E+06
b0903	3.855E+08	1.931E+07
b3952	8.239E+05	5.775E+04
b3951	9.660E+05	9.071E+04
b1241	1.575E+08	1.527E+07
b2297	2.601E+07	2.088E+06
b2296	9.026E+07	7.625E+06
b0474	1.927E+08	1.796E+07
c4923	9.456E+07	6.912E+06
b1603	1.959E+08	3.707E+07
b1602	7.703E+07	8.736E+06
b2415	3.253E+08	5.539E+07
b2416	2.330E+08	3.500E+07
b2417	1.477E+08	1.651E+07
b1101	1.944E+08	2.506E+07
