# Supplementary material for: Prediction of Metabolic Flux Distribution from Gene Expression Data Based on the Flux Minimization Principle
Source: PLoS One. 2014 Nov 14;9(11):e112524. doi: 10.1371/journal.pone.0112524 (PMC4232356; doi:10.1371/journal.pone.0112524)
Supplement: Data Set S3 — Network model and data files used for simulations of Escherichia coli metabolism. Provides a zipped file containing a genome-scale metabolic network model of E. coli (iAF1260), five sets of gene expression and flux data for the wild-type strain, and 24 sets of the same for the mutant strains. (ZIP) [file pone.0112524.s007.zip › Ishii_KO23_talA_fluxdata.txt]

Glucose+PEP->G6P+PYR	100.0
G6P->F6P	85.2
F6P->F1,6P	87.5
F1,6P->DHAP+G3P	87.5
DHAP->G3P	87.5
G3P->3PG	173.8
3PG->PEP	163.2
PEP->PYR	39.0
PYR->AcCoA+CO2	117.2
G6P->6PG	13.2
6PG->Ru5P+CO2	13.2
Ru5P->X5P	3.1
Ru5P->R5P	10.1
R5P+X5P->S7P+G3P	3.1
S7P+G3P->E4P+F6P	3.1
X5P+E4P->F6P+G3P	0.0
AcCoA+OAA->CIT	85.7
CIT->ICT	85.7
ICT->2-KG+CO2	83.4
2-KG->SUC+CO2	74.8
SUC->FUM	77.1
FUM->MAL	77.1
MAL->OAA	79.4
PEP+CO2->OAA	20.4
MAL->PYR+CO2	0.0
ICT->Glyoxylate+SUC	2.3
Glyoxylate+AcCoA->MAL	2.3
AcCoA->Acetate	0.0
PYR->Lactate	0.0
AcCoA->Ethanol	0.0
G6P->(Cellsynthesis)	1.6
F6P->(Cellsynthesis)	0.8
R5P->(Cellsynthesis)	7.0
E4P->(Cellsynthesis)	3.1
G3P->(Cellsynthesis)	1.2
3PG->(Cellsynthesis)	10.6
PEP->(Cellsynthesis)	3.8
PYR->(Cellsynthesis)	21.8
AcCoA->(Cellsynthesis)	29.2
OAA->(Cellsynthesis)	14.1
2KG->(Cellsynthesis)	8.6
CO2->(Evolution)	268.2
