# Supplementary material for: Prediction of Metabolic Flux Distribution from Gene Expression Data Based on the Flux Minimization Principle
Source: PLoS One. 2014 Nov 14;9(11):e112524. doi: 10.1371/journal.pone.0112524 (PMC4232356; doi:10.1371/journal.pone.0112524)
Supplement: Data Set S3 — Network model and data files used for simulations of Escherichia coli metabolism. Provides a zipped file containing a genome-scale metabolic network model of E. coli (iAF1260), five sets of gene expression and flux data for the wild-type strain, and 24 sets of the same for the mutant strains. (ZIP) [file pone.0112524.s007.zip › Ishii_KO23_talA_genedata.txt]

gene	mean	std
b0756	4.405E+07	4.107E+06
b2388	3.389E+07	2.233E+06
b0688	8.638E+07	4.246E+06
b4025	1.010E+08	6.779E+06
b3916	2.236E+07	2.386E+06
b1723	3.631E+07	3.599E+06
b4232	4.604E+07	5.111E+06
b2925	1.682E+08	1.531E+07
b2097	1.598E+08	1.329E+07
b3919	7.940E+07	7.496E+06
b1779	5.027E+08	4.012E+07
b1416	1.094E+08	8.550E+06
b1417	4.314E+07	2.843E+06
b2926	2.023E+08	1.435E+07
b0755	2.467E+08	1.790E+07
c5482	1.886E+07	2.158E+06
b2779	1.971E+08	1.907E+07
b1854	9.394E+07	6.446E+06
b1676	9.550E+07	5.448E+06
b1702	2.305E+08	2.192E+07
b1852	5.165E+07	4.881E+06
b0767	2.962E+07	3.173E+06
b2029	1.126E+08	9.245E+06
b3386	3.944E+07	4.291E+06
b2914	3.743E+07	4.808E+06
b4090	1.039E+07	5.023E+05
b2935	1.134E+08	9.398E+06
b2465	2.079E+08	1.610E+07
b2464	1.896E+05	2.053E+04
b0008	1.493E+08	9.398E+06
b1850	2.788E+07	3.243E+06
b1851	8.741E+05	6.735E+04
c4905	2.707E+06	1.989E+05
b0114	2.239E+08	1.656E+07
b0115	9.881E+07	5.882E+06
c0145	3.641E+08	2.547E+07
c4176	3.521E+08	3.661E+07
b3956	7.924E+07	7.572E+06
b2463	2.026E+08	9.269E+06
c1912	1.037E+08	3.650E+06
b0720	1.286E+09	1.050E+08
b1276	1.570E+08	1.617E+07
b0118	6.465E+08	6.221E+07
c1517	6.896E+08	6.968E+07
b0726	5.890E+08	6.251E+07
b0727	3.470E+08	2.409E+07
b0728	6.709E+08	5.298E+07
b0729	2.414E+08	2.775E+07
b0518	8.259E+05	8.819E+04
b0723	3.920E+08	3.765E+07
b0724	2.407E+08	2.507E+07
b0721	4.502E+08	3.688E+07
b0722	4.382E+08	3.558E+07
b4154	4.235E+07	4.247E+06
b4153	2.133E+07	2.049E+06
b4152	8.421E+06	5.714E+05
b4151	9.619E+06	8.280E+05
b1612	3.776E+08	3.555E+07
b4122	1.695E+06	1.412E+05
b1611	7.063E+07	7.136E+06
b3236	5.145E+08	5.444E+07
b4015	1.781E+09	1.474E+08
b4014	1.371E+09	1.259E+08
b2976	1.565E+08	1.453E+07
b4069	9.439E+08	9.898E+07
b0333	6.023E+07	4.442E+06
b1380	2.189E+07	1.836E+06
b2133	4.821E+07	4.443E+06
b3605	1.587E+07	1.626E+06
b0871	7.284E+07	6.163E+06
b0902	2.099E+07	1.744E+06
b0903	3.742E+08	2.244E+07
b3952	9.995E+05	8.778E+04
b3951	1.073E+06	5.231E+04
b1241	1.512E+08	6.891E+06
b2297	2.549E+07	2.424E+06
b2296	8.755E+07	9.927E+06
b0474	1.669E+08	1.268E+07
c4923	9.676E+07	3.459E+06
b1603	1.840E+08	2.165E+07
b1602	7.770E+07	5.757E+06
b2415	2.655E+08	3.054E+07
b2416	2.042E+08	1.017E+07
b2417	1.137E+08	4.774E+06
b1101	1.779E+08	7.969E+06
