# Supplementary material for: Prediction of Metabolic Flux Distribution from Gene Expression Data Based on the Flux Minimization Principle
Source: PLoS One. 2014 Nov 14;9(11):e112524. doi: 10.1371/journal.pone.0112524 (PMC4232356; doi:10.1371/journal.pone.0112524)
Supplement: Data Set S3 — Network model and data files used for simulations of Escherichia coli metabolism. Provides a zipped file containing a genome-scale metabolic network model of E. coli (iAF1260), five sets of gene expression and flux data for the wild-type strain, and 24 sets of the same for the mutant strains. (ZIP) [file pone.0112524.s007.zip › Ishii_KO24_talB_genedata.txt]

gene	mean	std
b0756	4.731E+07	3.632E+06
b2388	2.768E+07	1.783E+06
b0688	8.973E+07	9.119E+06
b4025	9.270E+07	6.635E+06
b3916	2.544E+07	1.473E+06
b1723	4.859E+07	9.828E+06
b4232	4.328E+07	3.887E+06
b2925	1.979E+08	3.277E+07
b2097	2.021E+08	1.605E+07
b3919	5.950E+07	4.625E+06
b1779	4.877E+08	6.296E+07
b1416	8.761E+07	8.963E+06
b1417	3.749E+07	5.250E+06
b2926	1.709E+08	7.908E+06
b0755	2.098E+08	5.126E+07
c5482	1.242E+07	1.045E+06
b2779	1.838E+08	1.611E+07
b1854	7.387E+07	7.563E+06
b1676	8.586E+07	7.964E+06
b1702	2.271E+08	2.064E+07
b1852	5.063E+07	2.091E+06
b0767	4.310E+07	4.865E+06
b2029	1.315E+08	1.808E+07
b3386	3.655E+07	4.773E+06
b2914	3.715E+07	4.586E+06
b4090	1.707E+07	1.780E+06
b2935	8.633E+07	8.544E+06
b2465	7.825E+07	9.793E+06
b2464	7.597E+07	6.328E+06
b0008	4.555E+04	8.698E+03
b1850	2.708E+07	2.474E+06
b1851	9.273E+05	1.348E+05
c4905	2.705E+06	2.464E+05
b0114	2.418E+08	3.204E+07
b0115	1.246E+08	7.804E+06
c0145	3.836E+08	5.600E+07
c4176	3.809E+08	3.983E+07
b3956	4.977E+07	2.849E+06
b2463	3.101E+08	1.953E+07
c1912	1.018E+08	7.495E+06
b0720	1.249E+09	8.133E+07
b1276	2.277E+08	2.446E+07
b0118	7.180E+08	9.458E+07
c1517	7.688E+08	9.731E+07
b0726	6.098E+08	7.350E+07
b0727	3.163E+08	2.855E+07
b0728	7.297E+08	7.505E+07
b0729	2.751E+08	2.536E+07
b0518	8.579E+05	8.878E+04
b0723	3.824E+08	3.453E+07
b0724	2.814E+08	4.367E+07
b0721	3.764E+08	3.336E+07
b0722	4.461E+08	1.540E+07
b4154	4.538E+07	1.752E+06
b4153	2.509E+07	1.291E+06
b4152	7.801E+06	6.661E+05
b4151	9.053E+06	8.251E+05
b1612	3.828E+08	3.807E+07
b4122	1.626E+06	1.127E+05
b1611	8.978E+07	9.844E+06
b3236	5.511E+08	2.556E+07
b4015	2.428E+09	1.001E+08
b4014	1.606E+09	1.077E+08
b2976	2.158E+08	2.252E+07
b4069	1.236E+09	4.794E+07
b0333	8.019E+07	2.500E+06
b1380	2.211E+07	1.035E+06
b2133	6.213E+07	3.756E+06
b3605	1.644E+07	1.235E+06
b0871	1.148E+08	9.679E+06
b0902	1.771E+07	9.365E+05
b0903	4.419E+08	1.966E+07
b3952	1.158E+06	8.393E+04
b3951	1.290E+06	1.261E+05
b1241	1.965E+08	2.140E+07
b2297	3.042E+07	2.408E+06
b2296	8.016E+07	4.027E+06
b0474	1.226E+08	9.164E+06
c4923	8.998E+07	8.265E+06
b1603	1.912E+08	1.008E+07
b1602	9.188E+07	7.171E+06
b2415	2.175E+08	1.066E+07
b2416	2.128E+08	1.669E+07
b2417	1.165E+08	1.049E+07
b1101	2.472E+08	2.956E+07
