# Supplementary material for: Prediction of Metabolic Flux Distribution from Gene Expression Data Based on the Flux Minimization Principle
Source: PLoS One. 2014 Nov 14;9(11):e112524. doi: 10.1371/journal.pone.0112524 (PMC4232356; doi:10.1371/journal.pone.0112524)
Supplement: Data Set S3 — Network model and data files used for simulations of Escherichia coli metabolism. Provides a zipped file containing a genome-scale metabolic network model of E. coli (iAF1260), five sets of gene expression and flux data for the wild-type strain, and 24 sets of the same for the mutant strains. (ZIP) [file pone.0112524.s007.zip › Ishii_RF_0p2_fluxdata.txt]

Glucose+PEP->G6P+PYR	100.0	0.0
G6P->F6P	78.0	12.6
F6P->F1,6P	85.3	4.7
F1,6P->DHAP+G3P	85.3	4.7
DHAP->G3P	85.3	4.7
G3P->3PG	172.0	5.6
3PG->PEP	161.7	6.4
PEP->PYR	47.3	1.5
PYR->AcCoA+CO2	129.4	5.8
G6P->6PG	20.5	12.5
6PG->Ru5P+CO2	20.5	12.5
Ru5P->X5P	8.1	8.0
Ru5P->R5P	12.4	4.5
R5P+X5P->S7P+G3P	5.6	4.1
S7P+G3P->E4P+F6P	5.6	4.1
X5P+E4P->F6P+G3P	2.5	3.9
AcCoA+OAA->CIT	85.9	12.5
CIT->ICT	85.9	12.5
ICT->2-KG+CO2	70.9	22.5
2-KG->SUC+CO2	62.5	23.2
SUC->FUM	77.5	13.2
FUM->MAL	77.5	13.2
MAL->OAA	89.1	5.6
PEP+CO2->OAA	10.6	7.1
MAL->PYR+CO2	3.4	6.8
ICT->Glyoxylate+SUC	15.0	10.8
Glyoxylate+AcCoA->MAL	15.0	10.8
AcCoA->Acetate	0.0	0.0
PYR->Lactate	0.0	0.0
AcCoA->Ethanol	0.1	0.1
G6P->(Cellsynthesis)	1.5	0.1
F6P->(Cellsynthesis)	0.7	0.1
R5P->(Cellsynthesis)	6.9	0.6
E4P->(Cellsynthesis)	3.1	0.3
G3P->(Cellsynthesis)	1.2	0.1
3PG->(Cellsynthesis)	10.4	0.9
PEP->(Cellsynthesis)	3.8	0.3
PYR->(Cellsynthesis)	21.3	1.9
AcCoA->(Cellsynthesis)	28.5	2.5
OAA->(Cellsynthesis)	13.8	1.2
2KG->(Cellsynthesis)	8.4	0.7
CO2->(Evolution)	276.1	28.4
