# Supplementary material for: Prediction of Metabolic Flux Distribution from Gene Expression Data Based on the Flux Minimization Principle
Source: PLoS One. 2014 Nov 14;9(11):e112524. doi: 10.1371/journal.pone.0112524 (PMC4232356; doi:10.1371/journal.pone.0112524)
Supplement: Data Set S3 — Network model and data files used for simulations of Escherichia coli metabolism. Provides a zipped file containing a genome-scale metabolic network model of E. coli (iAF1260), five sets of gene expression and flux data for the wild-type strain, and 24 sets of the same for the mutant strains. (ZIP) [file pone.0112524.s007.zip › Ishii_RF_0p2_genedata.txt]

gene	mean	std
b0756	7.312E+07	3.009E+07
b2388	3.606E+07	9.034E+06
b0688	9.586E+07	1.770E+07
b4025	1.001E+08	2.086E+07
b3916	3.030E+07	9.649E+06
b1723	6.637E+07	1.599E+07
b4232	5.270E+07	8.175E+06
b2925	2.071E+08	3.999E+07
b2097	2.228E+08	6.750E+07
b3919	7.853E+07	1.723E+07
b1779	4.728E+08	8.540E+07
b1416	9.589E+07	2.493E+07
b1417	4.473E+07	5.626E+06
b2926	2.233E+08	4.106E+07
b0755	2.804E+08	6.184E+07
c5482	1.850E+07	3.406E+06
b2779	2.220E+08	2.278E+07
b1854	9.224E+07	1.831E+07
b1676	1.026E+08	1.796E+07
b1702	2.668E+08	5.718E+07
b1852	7.593E+07	2.296E+07
b0767	1.037E+08	2.898E+07
b2029	1.695E+08	4.236E+07
b3386	4.275E+07	6.746E+06
b2914	4.564E+07	8.204E+06
b4090	1.154E+07	2.405E+06
b2935	1.140E+08	1.984E+07
b2465	9.095E+07	1.705E+07
b2464	1.039E+08	2.603E+07
b0008	1.565E+08	3.307E+07
b1850	3.814E+07	8.929E+06
b1851	1.485E+06	3.679E+05
c4905	2.962E+06	4.703E+05
b0114	2.298E+08	4.270E+07
b0115	1.237E+08	1.758E+07
c0145	4.098E+08	9.456E+07
c4176	3.928E+08	4.360E+07
b3956	7.031E+07	2.090E+07
b2463	3.235E+08	3.760E+07
c1912	1.238E+08	2.392E+07
b0720	1.171E+09	2.521E+08
b1276	2.835E+08	8.146E+07
b0118	7.012E+08	1.190E+08
c1517	1.042E+09	1.584E+08
b0726	4.768E+08	7.748E+07
b0727	4.080E+08	5.500E+07
b0728	6.681E+08	4.932E+07
b0729	3.087E+08	8.080E+07
b0518	7.822E+05	2.115E+05
b0723	4.009E+08	4.796E+07
b0724	2.733E+08	3.466E+07
b0721	4.141E+08	8.743E+07
b0722	3.890E+08	5.745E+07
b4154	4.181E+07	8.448E+06
b4153	2.702E+07	4.636E+06
b4152	1.163E+07	3.483E+06
b4151	1.099E+07	3.450E+06
b1612	3.807E+08	6.020E+07
b4122	2.022E+06	4.906E+05
b1611	9.209E+07	1.152E+07
b3236	7.191E+08	1.204E+08
b4015	2.713E+09	4.363E+08
b4014	1.613E+09	2.793E+08
b2976	1.668E+08	2.981E+07
b4069	1.281E+09	1.450E+08
b0333	8.443E+07	1.072E+07
b1380	4.983E+07	5.900E+07
b2133	7.205E+07	1.447E+07
b3605	1.737E+07	4.749E+06
b0871	1.211E+08	2.637E+07
b0902	1.878E+07	4.016E+06
b0903	4.575E+08	7.348E+07
b3952	1.272E+06	2.284E+05
b3951	1.168E+06	1.977E+05
b1241	2.307E+08	5.070E+07
b2297	3.235E+07	4.574E+06
b2296	1.051E+08	1.337E+07
b0474	1.612E+08	4.242E+07
c4923	9.037E+07	1.676E+07
b1603	2.384E+08	2.936E+07
b1602	1.314E+08	3.505E+07
b2415	3.384E+08	9.563E+07
b2416	2.007E+08	6.500E+07
b2417	1.676E+08	3.682E+07
b1101	2.906E+08	5.451E+07
